# Supplementary material for: Exploring the Piezoelectric Properties of Bismuth Ferrite Thin Films Using Piezoelectric Force Microscopy: A Case Study
Source: Materials (Basel). 2023 Apr 18;16(8):3203. doi: 10.3390/ma16083203 (PMC10146284; doi:10.3390/ma16083203)
Supplement: Supplementary file 1 [file materials-16-03203-s001.zip]

Archive with 2 entries (2 files):
- BiFeO3-Pt-Ti-Si.xlsx
- BiFeO3-Pt-TiO2-Si.xlsx
