# Supplementary material for: Exploring the Piezoelectric Properties of Bismuth Ferrite Thin Films Using Piezoelectric Force Microscopy: A Case Study
Source: Materials (Basel). 2023 Apr 18;16(8):3203. doi: 10.3390/ma16083203 (PMC10146284; doi:10.3390/ma16083203)
Supplement: Supplementary file 1 [file materials-16-03203-s001.zip › BiFeO3-Pt-Ti-Si.xlsx]

## Sheet: wide
Denis/BiFeO3/Pt/Ti/Si/1/Sequence/wide
Binding energy (eV)	Counts per second	Trans Fn
1200	272890	19.0574
1199	271633	19.0623
1198	271645	19.0673
1197	271983	19.0722
1196	272409	19.0772
1195	272841	19.0821
1194	274196	19.0871
1193	274709	19.092
1192	274283	19.097
1191	274110	19.1019
1190	273382	19.1069
1189	274960	19.1118
1188	276387	19.1168
1187	275081	19.1217
1186	275115	19.1267
1185	275209	19.1316
1184	276831	19.1366
1183	277917	19.1415
1182	277348	19.1465
1181	277686	19.1514
1180	277911	19.1564
1179	277483	19.1613
1178	276821	19.1663
1177	276976	19.1712
1176	277704	19.1745
1175	278043	19.177
1174	279229	19.1796
1173	279941	19.1821
1172	280085	19.1846
1171	280459	19.1872
1170	279661	19.1897
1169	280299	19.1922
1168	281870	19.1948
1167	281697	19.1973
1166	282713	19.1998
1165	281287	19.2024
1164	282053	19.2049
1163	282960	19.2074
1162	281758	19.21
1161	283641	19.2125
1160	283356	19.215
1159	284353	19.2176
1158	285334	19.2201
1157	284381	19.2226
1156	285623	19.2252
1155	286781	19.2277
1154	287106	19.2302
1153	286208	19.2328
1152	286873	19.2353
1151	286648	19.2378
1150	287295	19.2404
1149	286741	19.2429
1148	287774	19.2454
1147	288093	19.248
1146	288381	19.2505
1145	289034	19.253
1144	289798	19.2556
1143	289538	19.2581
1142	289934	19.2606
1141	290355	19.2632
1140	290843	19.2657
1139	291193	19.2682
1138	292019	19.2708
1137	291565	19.2733
1136	290817	19.2758
1135	291926	19.2784
1134	293223	19.2809
1133	292242	19.2834
1132	292401	19.286
1131	293231	19.2885
1130	292823	19.291
1129	294740	19.2936
1128	295844	19.2961
1127	295918	19.2986
1126	296107	19.2997
1125	296465	19.3001
1124	296169	19.3006
1123	296662	19.301
1122	296377	19.3014
1121	296706	19.3018
1120	296419	19.3022
1119	298268	19.3027
1118	299070	19.3031
1117	299275	19.3035
1116	299054	19.3039
1115	299719	19.3044
1114	300965	19.3048
1113	300708	19.3052
1112	301810	19.3056
1111	302007	19.306
1110	301978	19.3065
1109	302967	19.3069
1108	304093	19.3073
1107	303992	19.3077
1106	304700	19.3081
1105	305440	19.3086
1104	306338	19.309
1103	307050	19.3094
1102	305980	19.3098
1101	306995	19.3102
1100	306252	19.3107
1099	307251	19.3111
1098	307733	19.3115
1097	307713	19.3119
1096	306991	19.3123
1095	306266	19.3128
1094	307954	19.3132
1093	308808	19.3136
1092	307689	19.314
1091	308079	19.3145
1090	308849	19.3149
1089	309524	19.3153
1088	309474	19.3157
1087	310686	19.3161
1086	312392	19.3166
1085	312052	19.317
1084	312495	19.3174
1083	313353	19.3178
1082	312627	19.3182
1081	312714	19.3187
1080	313313	19.3191
1079	313492	19.3195
1078	313669	19.3199
1077	313809	19.3203
1076	313936	19.3205
1075	314953	19.3206
1074	314489	19.3206
1073	314686	19.3207
1072	315677	19.3207
1071	315371	19.3208
1070	315461	19.3208
1069	314655	19.3209
1068	317033	19.3209
1067	317200	19.321
1066	315347	19.321
1065	315192	19.3211
1064	316997	19.3211
1063	317075	19.3212
1062	317086	19.3212
1061	318085	19.3213
1060	318623	19.3213
1059	318792	19.3214
1058	318066	19.3214
1057	318012	19.3215
1056	319550	19.3215
1055	321047	19.3216
1054	320119	19.3216
1053	320738	19.3217
1052	322024	19.3217
1051	321666	19.3218
1050	323451	19.3218
1049	322953	19.3219
1048	321534	19.3219
1047	323889	19.322
1046	324927	19.322
1045	325202	19.3221
1044	325578	19.3221
1043	326510	19.3222
1042	327252	19.3222
1041	326709	19.3223
1040	327525	19.3223
1039	327449	19.3224
1038	328784	19.3224
1037	328052	19.3225
1036	329745	19.3225
1035	329837	19.3226
1034	331481	19.3226
1033	332832	19.3227
1032	332836	19.3227
1031	333367	19.3228
1030	333212	19.3228
1029	333696	19.3229
1028	335137	19.3229
1027	335268	19.323
1026	334359	19.3223
1025	334446	19.3213
1024	334729	19.3203
1023	336187	19.3193
1022	337644	19.3184
1021	337654	19.3174
1020	337598	19.3164
1019	339598	19.3154
1018	340102	19.3144
1017	340721	19.3134
1016	341638	19.3124
1015	343376	19.3114
1014	343537	19.3104
1013	344108	19.3094
1012	344249	19.3084
1011	345061	19.3074
1010	345682	19.3065
1009	347149	19.3055
1008	347320	19.3045
1007	345545	19.3035
1006	345308	19.3025
1005	348034	19.3015
1004	347380	19.3005
1003	347839	19.2995
1002	348755	19.2985
1001	349382	19.2975
1000	349963	19.2965
999	350630	19.2955
998	353647	19.2946
997	355372	19.2936
996	357595	19.2926
995	361358	19.2916
994	363565	19.2906
993	360361	19.2896
992	357671	19.2886
991	356622	19.2876
990	354319	19.2866
989	351869	19.2856
988	349497	19.2846
987	349020	19.2836
986	347133	19.2827
985	347362	19.2817
984	346982	19.2807
983	345185	19.2797
982	345248	19.2787
981	345171	19.2777
980	346675	19.2767
979	351977	19.2757
978	358709	19.2747
977	364196	19.2737
976	373780	19.2708
975	381920	19.2671
974	387821	19.2633
973	394523	19.2595
972	390959	19.2558
971	375782	19.252
970	362218	19.2483
969	352329	19.2445
968	344590	19.2407
967	339053	19.237
966	334944	19.2332
965	330794	19.2295
964	327817	19.2257
963	324070	19.2219
962	322289	19.2182
961	321721	19.2144
960	320679	19.2107
959	321102	19.2069
958	319494	19.2031
957	320099	19.1994
956	319869	19.1956
955	320957	19.1919
954	321013	19.1881
953	321309	19.1843
952	320695	19.1806
951	321266	19.1768
950	322181	19.1731
949	322328	19.1693
948	322173	19.1655
947	323887	19.1618
946	325821	19.158
945	326858	19.1543
944	329371	19.1505
943	331089	19.1467
942	332243	19.143
941	334285	19.1392
940	333839	19.1355
939	334197	19.1317
938	333011	19.1279
937	330583	19.1242
936	327891	19.1204
935	326062	19.1167
934	325097	19.1129
933	324484	19.1091
932	323389	19.1054
931	323136	19.1016
930	324193	19.0979
929	323262	19.0941
928	321755	19.0903
927	322947	19.0866
926	322143	19.0815
925	325051	19.0759
924	324529	19.0703
923	322844	19.0647
922	321156	19.0591
921	321992	19.0535
920	321407	19.0479
919	322454	19.0423
918	321282	19.0366
917	321940	19.031
916	322615	19.0254
915	322714	19.0198
914	322981	19.0142
913	323518	19.0086
912	324448	19.003
911	324169	18.9974
910	324217	18.9918
909	325154	18.9861
908	325393	18.9805
907	324631	18.9749
906	325003	18.9693
905	326231	18.9637
904	325624	18.9581
903	325930	18.9525
902	326229	18.9469
901	326569	18.9412
900	327188	18.9356
899	326434	18.93
898	328750	18.9244
897	328380	18.9188
896	328609	18.9132
895	327363	18.9076
894	326139	18.902
893	326520	18.8963
892	325841	18.8907
891	327391	18.8851
890	327324	18.8795
889	326153	18.8739
888	323202	18.8683
887	318462	18.8627
886	315681	18.8571
885	314873	18.8514
884	313353	18.8458
883	312489	18.8402
882	314276	18.8346
881	313576	18.829
880	311988	18.8234
879	312772	18.8178
878	313240	18.8122
877	313462	18.8066
876	313898	18.7994
875	313861	18.7915
874	312760	18.7837
873	311902	18.7758
872	311715	18.7679
871	314113	18.7601
870	311843	18.7522
869	312796	18.7443
868	313027	18.7365
867	312834	18.7286
866	313240	18.7207
865	313363	18.7129
864	313970	18.705
863	313184	18.6971
862	314416	18.6893
861	315928	18.6814
860	315413	18.6735
859	315743	18.6657
858	315433	18.6578
857	315373	18.6499
856	315427	18.6421
855	316464	18.6342
854	317596	18.6263
853	318279	18.6185
852	318432	18.6106
851	318036	18.6027
850	318093	18.5949
849	319158	18.587
848	319461	18.5791
847	319761	18.5713
846	319381	18.5634
845	317978	18.5556
844	318340	18.5477
843	317636	18.5398
842	317429	18.532
841	318137	18.5241
840	316792	18.5162
839	314537	18.5084
838	314444	18.5005
837	314796	18.4926
836	313773	18.4848
835	312398	18.4769
834	309990	18.469
833	305293	18.4612
832	301938	18.4533
831	301448	18.4454
830	297874	18.4376
829	298220	18.4297
828	297442	18.4218
827	296252	18.414
826	297377	18.4085
825	297032	18.4041
824	296306	18.3998
823	296429	18.3954
822	295723	18.391
821	295975	18.3866
820	296461	18.3822
819	296706	18.3779
818	296385	18.3735
817	296332	18.3691
816	296415	18.3647
815	297886	18.3603
814	297769	18.356
813	298805	18.3516
812	301182	18.3472
811	303854	18.3428
810	305126	18.3385
809	309381	18.3341
808	310702	18.3297
807	312241	18.3253
806	311126	18.3209
805	309247	18.3166
804	305492	18.3122
803	302039	18.3078
802	300147	18.3034
801	298752	18.2991
800	296984	18.2947
799	294590	18.2903
798	293830	18.2859
797	293114	18.2815
796	294855	18.2772
795	294674	18.2728
794	294891	18.2684
793	295886	18.264
792	295064	18.2596
791	295713	18.2553
790	296437	18.2509
789	298640	18.2465
788	300185	18.2421
787	302770	18.2378
786	301194	18.2326
785	302730	18.2272
784	302694	18.2218
783	302790	18.2163
782	302258	18.2109
781	300547	18.2054
780	298065	18.2
779	296360	18.1945
778	292354	18.1891
777	292206	18.1836
776	292825	18.1782
775	291812	18.1728
774	292188	18.1673
773	292306	18.1619
772	291745	18.1564
771	292863	18.151
770	291894	18.1455
769	291846	18.1401
768	292955	18.1346
767	291478	18.1292
766	291267	18.1238
765	290580	18.1183
764	290746	18.1129
763	291418	18.1074
762	291571	18.102
761	292079	18.0965
760	292270	18.0911
759	292367	18.0857
758	293804	18.0802
757	293920	18.0748
756	292907	18.0693
755	294580	18.0639
754	296163	18.0584
753	295428	18.053
752	296023	18.0475
751	296851	18.0421
750	294555	18.0367
749	295406	18.0312
748	296779	18.0258
747	296545	18.0203
746	298907	18.0149
745	298493	18.0094
744	300738	18.004
743	301936	17.9985
742	302750	17.9931
741	302549	17.9877
740	301339	17.9822
739	300989	17.9768
738	300093	17.9713
737	301474	17.9659
736	301032	17.9604
735	302491	17.955
734	304899	17.9496
733	305422	17.9441
732	306250	17.9387
731	306396	17.9332
730	306473	17.9278
729	304764	17.9223
728	307582	17.9169
727	309218	17.9114
726	313711	17.9012
725	319966	17.8887
724	322935	17.8763
723	315797	17.8638
722	303663	17.8514
721	297315	17.839
720	298029	17.8265
719	299695	17.8141
718	298712	17.8016
717	296153	17.7892
716	292202	17.7767
715	291792	17.7643
714	296491	17.7519
713	305984	17.7394
712	317276	17.727
711	331176	17.7145
710	332030	17.7021
709	298726	17.6896
708	271053	17.6772
707	266542	17.6648
706	265217	17.6523
705	264526	17.6399
704	265423	17.6274
703	265744	17.615
702	265569	17.6025
701	265553	17.5901
700	265551	17.5777
699	265744	17.5652
698	263744	17.5528
697	265047	17.5403
696	264442	17.5279
695	262291	17.5154
694	262150	17.503
693	262602	17.4906
692	263398	17.4781
691	262934	17.4657
690	266084	17.4532
689	265215	17.4408
688	266570	17.4283
687	270070	17.4159
686	272566	17.4035
685	278612	17.391
684	287436	17.3786
683	301582	17.3661
682	320219	17.3537
681	334281	17.3412
680	335913	17.3288
679	321405	17.3164
678	299924	17.3039
677	281716	17.2915
676	269629	17.2832
675	259483	17.2768
674	252556	17.2705
673	248106	17.2641
672	244707	17.2577
671	243815	17.2513
670	241210	17.2449
669	240320	17.2386
668	239596	17.2322
667	238782	17.2258
666	238348	17.2194
665	237699	17.213
664	237315	17.2066
663	237007	17.2003
662	237397	17.1939
661	237546	17.1875
660	238615	17.1811
659	239031	17.1747
658	238095	17.1684
657	238267	17.162
656	237727	17.1556
655	238822	17.1492
654	238929	17.1428
653	238105	17.1365
652	238577	17.1301
651	238559	17.1237
650	238211	17.1173
649	239116	17.1109
648	239592	17.1046
647	240756	17.0982
646	241379	17.0918
645	241499	17.0854
644	241576	17.079
643	240872	17.0726
642	239701	17.0663
641	241029	17.0599
640	241439	17.0535
639	242330	17.0471
638	241920	17.0407
637	241538	17.0344
636	242703	17.028
635	242299	17.0216
634	242348	17.0152
633	243130	17.0088
632	243825	17.0025
631	244219	16.9961
630	243819	16.9897
629	244203	16.9833
628	245272	16.9769
627	245720	16.9706
626	245381	16.9642
625	245942	16.9578
624	246432	16.9514
623	246462	16.945
622	247455	16.9386
621	246585	16.9323
620	247775	16.9259
619	248862	16.9195
618	248719	16.9131
617	248999	16.9067
616	248924	16.9043
615	249077	16.9036
614	250227	16.9029
613	249632	16.9023
612	250528	16.9016
611	250128	16.9009
610	250858	16.9002
609	252788	16.8995
608	253292	16.8988
607	252701	16.8982
606	252496	16.8975
605	252876	16.8968
604	254540	16.8961
603	254776	16.8954
602	254999	16.8948
601	254293	16.8941
600	255561	16.8934
599	255509	16.8927
598	256719	16.892
597	256780	16.8914
596	256406	16.8907
595	256504	16.89
594	257378	16.8893
593	257967	16.8886
592	259129	16.888
591	258854	16.8873
590	259925	16.8866
589	259718	16.8859
588	260273	16.8852
587	259919	16.8846
586	260596	16.8839
585	260158	16.8832
584	261469	16.8825
583	261975	16.8818
582	261591	16.8812
581	262186	16.8805
580	262416	16.8798
579	264050	16.8791
578	263567	16.8784
577	264160	16.8777
576	264801	16.8708
575	265358	16.8611
574	266086	16.8514
573	265889	16.8417
572	266186	16.832
571	266078	16.8222
570	266797	16.8125
569	266982	16.8028
568	267471	16.7931
567	268657	16.7834
566	268616	16.7736
565	267935	16.7639
564	268835	16.7542
563	270110	16.7445
562	270892	16.7348
561	270612	16.725
560	272325	16.7153
559	272335	16.7056
558	272952	16.6959
557	272192	16.6862
556	273744	16.6764
555	273282	16.6667
554	275036	16.657
553	276940	16.6473
552	278552	16.6376
551	280383	16.6278
550	279358	16.6181
549	280542	16.6084
548	280389	16.5987
547	279135	16.589
546	280144	16.5792
545	279583	16.5695
544	277734	16.5598
543	274841	16.5501
542	272033	16.5404
541	271983	16.5306
540	270425	16.5209
539	267475	16.5112
538	265029	16.5015
537	263300	16.4918
536	261961	16.482
535	262257	16.4723
534	265489	16.4626
533	275957	16.4529
532	302147	16.4432
531	361792	16.4334
530	506017	16.4237
529	473441	16.414
528	289707	16.4043
527	255839	16.3946
526	251021	16.3848
525	250327	16.3751
524	250116	16.3654
523	247417	16.3557
522	247029	16.346
521	247308	16.3362
520	246854	16.3265
519	247220	16.3168
518	247972	16.3071
517	248281	16.2974
516	248790	16.2914
515	248458	16.2871
514	248593	16.2828
513	249338	16.2785
512	250016	16.2742
511	250922	16.2699
510	251793	16.2656
509	251974	16.2613
508	252038	16.257
507	252245	16.2527
506	253003	16.2484
505	253107	16.2441
504	252790	16.2398
503	255149	16.2355
502	256112	16.2311
501	257099	16.2268
500	257425	16.2225
499	259324	16.2182
498	258593	16.2139
497	260765	16.2096
496	262166	16.2053
495	262729	16.201
494	264277	16.1967
493	264446	16.1924
492	265722	16.1881
491	267760	16.1838
490	269537	16.1795
489	271022	16.1752
488	270831	16.1709
487	271935	16.1666
486	273338	16.1623
485	271223	16.158
484	271748	16.1537
483	270385	16.1494
482	269422	16.1451
481	268251	16.1408
480	266009	16.1365
479	266681	16.1322
478	267505	16.1279
477	269360	16.1236
476	271955	16.1199
475	273714	16.1166
474	275175	16.1132
473	279064	16.1098
472	282200	16.1064
471	289169	16.103
470	302485	16.0997
469	324991	16.0963
468	361647	16.0929
467	414601	16.0895
466	456226	16.0861
465	445931	16.0827
464	392260	16.0794
463	338912	16.076
462	301673	16.0726
461	279294	16.0692
460	262711	16.0658
459	251125	16.0625
458	241534	16.0591
457	233291	16.0557
456	227823	16.0523
455	224061	16.0489
454	223864	16.0456
453	224121	16.0422
452	224921	16.0388
451	225389	16.0354
450	224256	16.032
449	224913	16.0287
448	228778	16.0253
447	237463	16.0219
446	256510	16.0185
445	290123	16.0151
444	353448	16.0118
443	439690	16.0084
442	492241	16.005
441	448499	16.0016
440	352150	15.9982
439	271227	15.9948
438	223450	15.9915
437	195563	15.9881
436	177051	15.9847
435	165845	15.9813
434	156931	15.9779
433	151361	15.9746
432	146718	15.9712
431	144531	15.9678
430	141715	15.9644
429	140461	15.961
428	140073	15.9577
427	139719	15.9543
426	137562	15.9526
425	135798	15.9516
424	136370	15.9507
423	135062	15.9497
422	135128	15.9488
421	135096	15.9478
420	134415	15.9468
419	134588	15.9459
418	134996	15.9449
417	133518	15.944
416	133832	15.943
415	134318	15.9421
414	134198	15.9411
413	133784	15.9402
412	133659	15.9392
411	133784	15.9383
410	133355	15.9373
409	132869	15.9363
408	133484	15.9354
407	133703	15.9344
406	134220	15.9335
405	133430	15.9325
404	133938	15.9316
403	133502	15.9306
402	134620	15.9297
401	133667	15.9287
400	133948	15.9278
399	134604	15.9268
398	133504	15.9259
397	134284	15.9249
396	135315	15.9239
395	134899	15.923
394	134594	15.922
393	134364	15.9211
392	135392	15.9201
391	134781	15.9192
390	135152	15.9182
389	134750	15.9173
388	135755	15.9163
387	135243	15.9154
386	135526	15.9083
385	135420	15.8985
384	136003	15.8887
383	135691	15.8789
382	136344	15.8691
381	136173	15.8593
380	136819	15.8495
379	137048	15.8396
378	137707	15.8298
377	137068	15.82
376	136791	15.8102
375	136791	15.8004
374	137765	15.7906
373	137960	15.7808
372	137365	15.771
371	137810	15.7612
370	137355	15.7514
369	137878	15.7416
368	137984	15.7318
367	138113	15.722
366	137611	15.7122
365	137737	15.7024
364	138748	15.6926
363	138616	15.6828
362	139074	15.6729
361	139741	15.6631
360	139733	15.6533
359	139430	15.6435
358	140165	15.6337
357	140332	15.6239
356	140483	15.6141
355	140734	15.6043
354	140545	15.5945
353	141355	15.5847
352	140873	15.5749
351	140921	15.5651
350	141454	15.5553
349	141454	15.5455
348	141890	15.5357
347	141765	15.5259
346	142660	15.5161
345	142004	15.5062
344	142390	15.4964
343	143092	15.4866
342	143247	15.4768
341	143299	15.467
340	143434	15.4572
339	143795	15.4474
338	144163	15.4376
337	143874	15.4278
336	144589	15.418
335	145082	15.4082
334	145627	15.3984
333	145074	15.3886
332	145570	15.3788
331	146479	15.369
330	145516	15.3592
329	145755	15.3494
328	146435	15.3395
327	146083	15.3297
326	146955	15.3199
325	146824	15.3101
324	146959	15.3003
323	147628	15.2905
322	147908	15.2807
321	148623	15.2709
320	149667	15.2611
319	149285	15.2513
318	149642	15.2415
317	149132	15.2317
316	149546	15.2219
315	150541	15.2121
314	150115	15.2023
313	150091	15.1925
312	151387	15.1827
311	151184	15.1728
310	151381	15.163
309	151351	15.1532
308	151825	15.1434
307	151958	15.1336
306	153377	15.1238
305	153841	15.114
304	153677	15.1042
303	153222	15.0944
302	153715	15.0846
301	153267	15.0748
300	153375	15.065
299	153476	15.0552
298	153602	15.0454
297	153421	15.0356
296	154398	15.0278
295	153409	15.0209
294	154024	15.014
293	153787	15.0071
292	155055	15.0003
291	155807	14.9934
290	156555	14.9865
289	160892	14.9796
288	164931	14.9727
287	163302	14.9658
286	182233	14.959
285	220198	14.9521
284	189221	14.9452
283	158683	14.9383
282	155059	14.9314
281	155174	14.9246
280	155795	14.9177
279	154881	14.9108
278	155297	14.9039
277	155755	14.897
276	155268	14.8902
275	155777	14.8833
274	155980	14.8764
273	156197	14.8695
272	156903	14.8626
271	157544	14.8558
270	158241	14.8489
269	159206	14.842
268	158171	14.8351
267	158030	14.8282
266	157544	14.8213
265	157821	14.8145
264	158000	14.8076
263	158398	14.8007
262	158306	14.7938
261	158692	14.7869
260	158581	14.7801
259	158358	14.7732
258	159807	14.7663
257	159821	14.7594
256	159333	14.7525
255	159124	14.7457
254	160038	14.7388
253	160762	14.7319
252	160490	14.725
251	161493	14.7181
250	162352	14.7113
249	161542	14.7044
248	161552	14.6975
247	161694	14.6906
246	162175	14.6808
245	162776	14.6697
244	162498	14.6586
243	162215	14.6475
242	162730	14.6363
241	163483	14.6252
240	163540	14.6141
239	164430	14.603
238	164953	14.5919
237	164480	14.5808
236	165473	14.5697
235	166175	14.5585
234	165562	14.5474
233	165325	14.5363
232	165483	14.5252
231	166625	14.5141
230	166096	14.503
229	166070	14.4919
228	166372	14.4807
227	167578	14.4696
226	167883	14.4585
225	167867	14.4474
224	168364	14.4363
223	169314	14.4252
222	168798	14.4141
221	169954	14.4029
220	169377	14.3918
219	169326	14.3807
218	169007	14.3696
217	170627	14.3585
216	170466	14.3474
215	169278	14.3363
214	168938	14.3251
213	169250	14.314
212	169463	14.3029
211	169907	14.2918
210	169658	14.2807
209	169885	14.2696
208	169359	14.2584
207	169638	14.2473
206	170462	14.2362
205	169817	14.2251
204	170062	14.214
203	171035	14.2029
202	171240	14.1918
201	171925	14.1806
200	171877	14.1695
199	173143	14.1584
198	174446	14.1473
197	174794	14.1362
196	175672	14.1251
195	178886	14.114
194	182164	14.1028
193	182341	14.0917
192	181678	14.0806
191	184952	14.0695
190	189175	14.0584
189	194821	14.0473
188	197919	14.0362
187	199125	14.025
186	202298	14.0128
185	203864	14.0001
184	206367	13.9874
183	208405	13.9746
182	208548	13.9619
181	206457	13.9492
180	202608	13.9365
179	199782	13.9237
178	196628	13.911
177	192667	13.8983
176	188960	13.8856
175	185925	13.8728
174	182842	13.8601
173	176456	13.8474
172	169063	13.8346
171	163274	13.8219
170	163610	13.8092
169	166559	13.7965
168	165759	13.7837
167	167260	13.771
166	198918	13.7583
165	501117	13.7456
164	952885	13.7328
163	429016	13.7201
162	147536	13.7074
161	143936	13.6947
160	359497	13.6819
159	1.06807e+06	13.6692
158	720028	13.6565
157	136039	13.6438
156	63765.2	13.631
155	50434.9	13.6183
154	44831	13.6056
153	41458.3	13.5928
152	38549.8	13.5801
151	36387	13.5674
150	35774	13.5547
149	35552.9	13.5419
148	35191.1	13.5292
147	35014.2	13.5165
146	34497.6	13.5038
145	34769	13.491
144	34455.4	13.4783
143	34401.1	13.4656
142	34634.3	13.4529
141	34752.9	13.4401
140	34348.9	13.4274
139	34306.7	13.4147
138	34244.4	13.402
137	34212.2	13.3892
136	34019.2	13.3765
135	34037.3	13.3638
134	34381	13.351
133	34354.9	13.3383
132	34346.9	13.3256
131	34155.9	13.3129
130	34497.6	13.3015
129	34817.2	13.2907
128	34895.6	13.28
127	35313.7	13.2692
126	35536.8	13.2584
125	36131.8	13.2476
124	37211.1	13.2369
123	38529.7	13.2261
122	39854.3	13.2153
121	40131.7	13.2046
120	39184.9	13.1938
119	38744.8	13.183
118	37699.6	13.1723
117	37082.5	13.1615
116	35950.9	13.1507
115	35376	13.14
114	35006.2	13.1292
113	34726.8	13.1184
112	33940.9	13.1077
111	33896.6	13.0969
110	33844.4	13.0861
109	33874.5	13.0754
108	33820.3	13.0646
107	33615.2	13.0538
106	34061.5	13.0431
105	34164	13.0323
104	34515.7	13.0215
103	35010.2	13.0107
102	35617.2	13
101	36467.4	12.9892
100	36917.7	12.9784
99	38165.9	12.9677
98	39544.7	12.9569
97	40525.6	12.9461
96	41611	12.9354
95	42851.2	12.9246
94	44004.9	12.9138
93	43221	12.9031
92	39627.1	12.8923
91	36119.7	12.8815
90	33846.4	12.8708
89	32248.4	12.86
88	30670.6	12.8492
87	29247.5	12.8385
86	28405.3	12.8277
85	27460.6	12.8169
84	27500.8	12.8062
83	26347.1	12.7954
82	26154.1	12.7846
81	25625.5	12.7738
80	25326	12.7631
79	25217.5	12.7523
78	24863.7	12.7415
77	24377.3	12.7308
76	24220.5	12.72
75	24339.1	12.7092
74	23844.6	12.6985
73	23814.5	12.6877
72	23382.3	12.6769
71	23364.2	12.6662
70	23671.8	12.6554
69	23113	12.6446
68	22612.5	12.6339
67	22974.3	12.6231
66	23026.6	12.6123
65	23424.5	12.6016
64	23798.4	12.5908
63	23611.5	12.58
62	23364.2	12.5693
61	23330.1	12.5585
60	23722	12.5477
59	24684.8	12.5369
58	26369.2	12.5262
57	29321.9	12.5154
56	33840.4	12.5046
55	34570	12.4939
54	26793.3	12.4831
53	22556.2	12.4723
52	22608.5	12.4616
51	22351.2	12.4508
50	22508	12.44
49	23157.2	12.4293
48	23478.8	12.4185
47	23366.2	12.4077
46	23121	12.397
45	22678.8	12.3862
44	21802.5	12.3754
43	20783.4	12.3647
42	19784.4	12.3539
41	19125.1	12.3431
40	18821.6	12.3324
39	19241.7	12.3216
38	19251.8	12.3108
37	19296	12.3
36	19316.1	12.2893
35	18845.8	12.2785
34	17840.8	12.2677
33	16455.9	12.257
32	15784.5	12.2462
31	17557.3	12.2354
30	36772.9	12.2247
29	95298.1	12.2139
28	68788.2	12.2031
27	49180.7	12.1924
26	124059	12.1816
25	81923.6	12.1708
24	18164.4	12.1601
23	11091.2	12.1493
22	11298.2	12.1385
21	11075.1	12.1278
20	8474.16	12.117
19	5205.9	12.1062
18	3700.41	12.0955
17	3205.95	12.0847
16	2998.92	12.0739
15	2848.17	12.0631
14	2898.42	12.0524
13	3678.3	12.0416
12	4361.7	12.0308
11	4136.58	12.0201
10	2938.62	12.0093
9	2395.92	11.9985
8	3121.53	11.9878
7	4669.23	11.977
6	5443.08	11.9662
5	5929.5	11.9555
4	5889.3	11.9447
3	5205.9	11.9339
2	3045.15	11.9232
1	870.33	11.9124
0	94.47	11.9016
-1	50.25	11.8909
-2	44.22	11.8801
-3	22.11	11.8693
-4	10.05	11.8586
-5	6.03	11.8478

## Sheet: O1s
O1s			Components				Graphical data								O1s acquisition settings
	A			A	B			Binding Energy	Spectrum	Background	O 1s 529,5	O 1s 531,1	Envelope
Name	O 1s		Name	O 1s 529,5	O 1s 531,1			534.651	35942							Creation
Line	O 1s		Line	O 1s	O 1s			534.551	35932.2							Created by	KRATOS-SUPRA\Kratos user
RSF	0.78		RSF	0.78	0.78			534.451	35891							Date created	14.09.2022 21:39
Area(%)	100		Peak energy	529.391	530.859			534.351	36004.3							Computer	Kratos-Supra
Algorithm	Shirley		~					534.251	35956							Location
Start	533.301		FWHM	1.07201	1.69489			534.151	36014.8							Location ID	1
End	527.001		~					534.051	35897.2							Sample	BiFeO3/Pt/Ti/Si
			Area(%)	81.0111	18.9889			533.951	36060.3							Description	(31,674,12,205,-0,328)mm
			~					533.851	36275.3							Tilt	0,00
			Algorithm	Gauss * Lorentz	Gauss * Lorentz			533.751	36262							Charge Neutraliser	Off
			Parameters	Blend = 0,30	Blend = 0,30			533.651	36222.7							Settings
								533.551	36212.6							Excitation
								533.451	36450.1							Mode	XPS - monochromatic
								533.351	36227							Tuning	Spectroscopy
								533.251	36418.2	36418.2	36418.2	36498.4	36498.4			Emission current	15,00mA
								533.151	36641.3	36417.7	36417.7	36531.6	36531.6			Anode library	Al
								533.051	36765.9	36416.9	36416.9	36576.7	36576.7			ESCA modes
								532.951	36855.9	36415.9	36415.9	36637.6	36637.6			Collimation	Slot
								532.851	37007.7	36414.5	36414.5	36718.5	36718.5			Lens	Hybrid
								532.751	37143.2	36412.8	36412.8	36824.6	36824.6			Resolution	20,00
								532.651	37337.1	36410.7	36410.7	36961.9	36961.9			Scan
								532.551	37411.5	36408.4	36408.4	37137.3	37137.3			Deflection	(0,000, 0,000)mm
								532.451	37664.6	36405.5	36405.5	37357.6	37357.6			O1s	951,690-960,690eV, Sweeps 5
								532.351	37973.8	36401.9	36401.9	37630.1	37630.1			Start	951,690eV
								532.251	38274	36397.7	36397.7	37961.8	37961.9			End	960,690eV
								532.151	38524	36392.8	36392.9	38358.9	38359			Centre	956,190eV
								532.051	38716.7	36387.5	36387.6	38825.6	38825.8			Width	9,000eV
								531.951	39365.5	36380.7	36381	39362.3	39362.6			Step size	0,100eV
								531.851	39631	36373.3	36374	39967.3	39968			Number Steps	90
								531.751	40339.3	36364.3	36365.9	40631.8	40633.5			Dwell time	514ms
								531.651	41082.7	36353.6	36357.2	41342.4	41346			Sweep time	47s
								531.551	41805.4	36341.3	36349	42079	42086.7			Sweeps	5
								531.451	42682.3	36326.9	36343	42815	42831.1			Acquisition Conditions
								531.351	43394.4	36311	36343.6	43519	43551.7			X-ray Power	225.00W
								531.251	44187.2	36293.2	36357.5	44155.6	44219.9
								531.151	44929.4	36273.7	36396.8	44688.9	44812
								531.051	45670.4	36252.5	36481.4	45085.5	45314.4
								530.951	45936.7	36230.6	36644.1	45319.9	45733.3
								530.851	46447.2	36207.6	36933.2	45374.2	46099.8
								530.751	46677.8	36184	37421	45243.7	46480.7
								530.651	47071.4	36159.4	38207.4	44935.4	46983.4
								530.551	47618.1	36133.6	39425.2	44467.9	47759.6
								530.451	48710.4	36105.2	41238.6	43868.1	49001.4
								530.351	50759.3	36072.2	43834.5	43167.7	50930
								530.251	53377.5	36033.3	47403.1	42401.6	53771.3
								530.151	57648.3	35984.7	52095.9	41600.9	57712
								530.051	62916.7	35924.3	57973.9	40794.3	62843.9
								529.951	69279.7	35849.4	64936.4	40004.7	69091.6
								529.851	76282.1	35758.8	72655.1	39249.6	76146
								529.751	83772.3	35651.1	80537.1	38540.4	83426.3
								529.651	90117	35529.1	87755.9	37886.3	90113.1
								529.551	95019.4	35395.8	93370	37292.4	95266.6
								529.451	97935.5	35255.7	96528	36761.4	98033.7
								529.351	97681.2	35115.9	96701.6	36295.7	97881.4
								529.251	94689.9	34982.5	93844.4	35895.2	94757.1
								529.151	89174.7	34861.1	88409	35558.4	89106.4
								529.051	82008.8	34755.5	81208.1	35281.8	81734.4
								528.951	73798.9	34668.1	73189.3	35060.5	73581.7
								528.851	65589.5	34598.9	65217.8	34888	65506.9
								528.751	57907.7	34546.7	57937.5	34757.2	58148
								528.651	51524.1	34508.7	51724.3	34660.2	51875.8
								528.551	46670.7	34481.4	46714.6	34589.2	46822.4
								528.451	42876.2	34462.6	42869.6	34538.4	42945.3
								528.351	40033.3	34450.2	40045.3	34502.8	40097.9
								528.251	38182.1	34441.8	38051.7	34478	38087.9
								528.151	37074.3	34435.9	36695.6	34460.5	36720.1
								528.051	36307.2	34431.7	35804.7	34448.2	35821.2
								527.951	35797.9	34428.7	35238.8	34439.6	35249.8
								527.851	35566.6	34426.1	34890.5	34433.3	34897.6
								527.751	35218.1	34424.4	34682.9	34429	34687.6
								527.651	35029.2	34423	34562.9	34426	34565.9
								527.551	34969.7	34421.8	34495.3	34423.7	34497.2
								527.451	34831.4	34420.9	34458.4	34422	34459.6
								527.351	34670.6	34420.3	34438.9	34421	34439.7
								527.251	34510.6	34420.1	34429.1	34420.5	34429.5
								527.151	34528.5	34419.9	34424.1	34420.1	34424.3
								527.051	34419.9	34419.9	34421.8	34420	34421.9
								526.951	34540.6
								526.851	34539.8
								526.751	34447.1
								526.651	34462.3
								526.551	34475.9
								526.451	34384.4
								526.351	34321.7
								526.251	34280.1
								526.151	34267.6
								526.051	34447.5
								525.951	34424.9
								525.851	34310.8
								525.751	34273.4
								525.651	34262.2

## Sheet: F2s
		Creation	XPS - monochromatic		Binding Energy	Spectrum
		Created by	KRATOS-SUPRA\Kratos user		34.6513	3217.67
		Date created	14.09.2022 21:39		34.5513	3189.19
		Computer	Kratos-Supra		34.4513	3172.44
		Location			34.3513	3168.68
		Location ID	1		34.2513	3076.55
		Sample	BiFeO3/Pt/Ti/Si		34.1513	3048.49
		Description	(31,674,12,205,-0,328)mm		34.0513	3060.22
		Tilt	0,00		33.9513	3063.99
		Charge Neutraliser	Off		33.8513	2979.82
		Settings			33.7513	2959.72
		Excitation			33.6513	2968.51
		Mode	XPS - monochromatic		33.5513	2928.73
		Tuning	Spectroscopy		33.4513	2854.61
		Emission current	15,00mA		33.3513	2808.13
		Anode library	Al		33.2513	2813.16
		ESCA modes			33.1513	2752.44
		Collimation	Slot		33.0513	2716.43
		Lens	Hybrid		32.9513	2733.6
		Resolution	20,00		32.8513	2669.53
		Scan			32.7513	2654.03
		Deflection	(0,000, 0,000)mm		32.6513	2651.52
		F2s	1451,690-1471,690eV, Sweeps 8		32.5513	2613
		Start	1451,690eV		32.4513	2603.78
		End	1471,690eV		32.3513	2572.38
		Centre	1461,690eV		32.2513	2564.42
		Width	20,000eV		32.1513	2482.76
		Step size	0,100eV		32.0513	2475.23
		Number Steps	200		31.9513	2466.01
		Dwell time	299ms		31.8513	2486.11
		Sweep time	60s		31.7513	2529.25
		Sweeps	8		31.6513	2497.84
		Acquisition Conditions			31.5513	2513.33
		X-ray Power	225.00W		31.4513	2512.91
					31.3513	2478.58
					31.2513	2432.93
					31.1513	2466.43
					31.0513	2487.79
					30.9513	2484.02
					30.8513	2481.51
					30.7513	2508.73
					30.6513	2519.2
					30.5513	2587.87
					30.4513	2673.3
					30.3513	2744.06
					30.2513	2835.77
					30.1513	2978.56
					30.0513	3217.67
					29.9513	3503.26
					29.8513	4013.29
					29.7513	4664.03
					29.6513	5483.94
					29.5513	6620.01
					29.4513	8194.09
					29.3513	10236.3
					29.2513	12716.2
					29.1513	15860.5
					29.0513	19143.5
					28.9513	22604.1
					28.8513	25754.8
					28.7513	27885.8
					28.6513	28767.7
					28.5513	28134.5
					28.4513	25937.7
					28.3513	22746
					28.2513	18760
					28.1513	14765.1
					28.0513	11410.1
					27.9513	8739.3
					27.8513	6702.08
					27.7513	5364.6
					27.6513	4409.01
					27.5513	3870.92
					27.4513	3530.47
					27.3513	3420.76
					27.2513	3387.68
					27.1513	3416.58
					27.0513	3670.34
					26.9513	4117.98
					26.8513	4691.25
					26.7513	5426.99
					26.6513	6605.77
					26.5513	8215.86
					26.4513	10349.8
					26.3513	13256.3
					26.2513	16627.7
					26.1513	20740.2
					26.0513	25337.7
					25.9513	30146.6
					25.8513	34270
					25.7513	37323.1
					25.6513	38844
					25.5513	37951.2
					25.4513	34828.6
					25.3513	30312
					25.2513	24979.6
					25.1513	19494.9
					25.0513	14617.7
					24.9513	10809.2
					24.8513	7978.85
					24.7513	5920.28
					24.6513	4607.08
					24.5513	3734.82
					24.4513	3132.24
					24.3513	2787.61
					24.2513	2445.5
					24.1513	2297.26
					24.0513	2103.8
					23.9513	1982.36
					23.8513	1917.45
					23.7513	1809.42
					23.6513	1796.02
					23.5513	1740.32
					23.4513	1727.34
					23.3513	1663.27
					23.2513	1661.18
					23.1513	1682.53
					23.0513	1697.61
					22.9513	1702.22
					22.8513	1685.47
					22.7513	1731.95
					22.6513	1747.02
					22.5513	1763.35
					22.4513	1846.68
					22.3513	1855.06
					22.2513	1864.69
					22.1513	1938.39
					22.0513	1965.19
					21.9513	2009.58
					21.8513	2012.93
					21.7513	2064.43
					21.6513	2081.18
					21.5513	2094.58
					21.4513	2140.65
					21.3513	2148.18
					21.2513	2182.94
					21.1513	2185.03
					21.0513	2165.35
					20.9513	2177.5
					20.8513	2127.66
					20.7513	2086.63
					20.6513	1993.25
					20.5513	1946.77
					20.4513	1912.85
					20.3513	1833.28
					20.2513	1741.16
					20.1513	1675.42
					20.0513	1595.43
					19.9513	1552.3
					19.8513	1420.4
					19.7513	1334.55
					19.6513	1258.76
					19.5513	1175.43
					19.4513	1111.78
					19.3513	1044.78
					19.2513	1029.29
					19.1513	959.355
					19.0513	917.48
					18.9513	864.717
					18.8513	845.455
					18.7513	809.024
					18.6513	777.617
					18.5513	725.692
					18.4513	708.105
					18.3513	683.818
					18.2513	648.224
					18.1513	630.636
					18.0513	657.436
					17.9513	626.03
					17.8513	595.461
					17.7513	600.486
					17.6513	596.718
					17.5513	571.174
					17.4513	568.243
					17.3513	541.443
					17.2513	564.055
					17.1513	553.168
					17.0513	558.611
					16.9513	530.137
					16.8513	535.58
					16.7513	508.362
					16.6513	516.318
					16.5513	528.462
					16.4513	506.687
					16.3513	513.805
					16.2513	528.88
					16.1513	510.455
					16.0513	481.98
					15.9513	507.105
					15.8513	470.674
					15.7513	488.262
					15.6513	487.843
					15.5513	475.699
					15.4513	492.868
					15.3513	480.305
					15.2513	470.255
					15.1513	480.724
					15.0513	463.974
					14.9513	490.774
					14.8513	489.518
					14.7513	470.674
					14.6513	478.63

## Sheet: Bi4f
Regions			Components				Graphical data								Bi4f acquisition settings
	A			A	B			Binding Energy	Spectrum	Background	Bi 4f 158,7	Bi 4f 164,0	Envelope
Name	Bi 4f		Name	Bi 4f 158,7	Bi 4f 164,0			170.651	24716.7							Creation
Line	Bi 4f		Line	Bi 4f	Bi 4f			170.551	24736							Created by	KRATOS-SUPRA\Kratos user
RSF	9.14		RSF	9.14	9.14			170.451	24649.7							Date created	14.09.2022 21:39
Area(%)	100		Peak energy	158.618	163.925			170.351	24762.5							Computer	Kratos-Supra
Algorithm	Shirley		~					170.251	24833.7							Location
Start	167.951		FWHM	1.00694	0.994732			170.151	24796.3							Location ID	1
End	155.351		~					170.051	24890.4							Sample	BiFeO3/Pt/Ti/Si
			Area(%)	56.9356	43.0644			169.951	24972.5							Description	(31,674,12,205,-0,328)mm
			~					169.851	24955.6							Tilt	0,00
			Algorithm	Gauss * Lorentz	Gauss * Lorentz			169.751	24995.4							Charge Neutraliser	Off
			Parameters	Blend = 0,30	Blend = 0,30			169.651	25078.1							Settings
								169.551	25157.7							Excitation
								169.451	25078.7							Mode	XPS - monochromatic
								169.351	25195.7							Tuning	Spectroscopy
								169.251	25268.1							Emission current	15,00mA
								169.151	25113.7							Anode library	Al
								169.051	25347.7							ESCA modes
								168.951	25218.6							Collimation	Slot
								168.851	25169.8							Lens	Hybrid
								168.751	25002.6							Resolution	20,00
								168.651	25088.9							Scan
								168.551	25266.3							Deflection	(0,000, 0,000)mm
								168.451	25274.7							Bi4f	1315,690-1333,690eV, Sweeps 5
								168.351	25091.9							Start	1315,690eV
								168.251	24951.4							End	1333,690eV
								168.151	24761.9							Centre	1324,690eV
								168.051	24733.6							Width	18,000eV
								167.951	24802.9	24802.9	24802.9	24802.9	24802.9			Step size	0,100eV
								167.851	24879	24802.6	24802.6	24802.6	24802.6			Number Steps	180
								167.751	24859.7	24802.2	24802.2	24802.2	24802.2			Dwell time	331ms
								167.651	24618.9	24802.3	24802.3	24802.3	24802.3			Sweep time	60s
								167.551	24694.3	24802.1	24802.1	24802.1	24802.1			Sweeps	5
								167.451	24498.9	24802.4	24802.4	24802.4	24802.4			Acquisition Conditions
								167.351	24520.6	24802.5	24802.5	24802.5	24802.5			X-ray Power	225.00W
								167.251	24430.7	24802.7	24802.7	24802.7	24802.7
								167.151	24319.7	24803.1	24803.1	24803.1	24803.1
								167.051	24056	24804.2	24804.2	24804.2	24804.2
								166.951	24053	24805.1	24805.1	24805.1	24805.1
								166.851	23966.1	24806.2	24806.2	24806.2	24806.2
								166.751	23995.7	24807.1	24807.1	24807.1	24807.1
								166.651	23677.7	24808.8	24808.8	24808.9	24808.9
								166.551	23444.2	24811.1	24811.1	24811.2	24811.2
								166.451	23265.6	24813.8	24813.8	24814.1	24814.1
								166.351	23274.7	24816.4	24816.4	24817.1	24817.1
								166.251	23119	24819.3	24819.3	24821.1	24821.1
								166.151	23061.7	24822.3	24822.3	24826.6	24826.6
								166.051	22948.3	24825.5	24825.5	24835.8	24835.8
								165.951	23021.9	24828.3	24828.3	24852.1	24852.1
								165.851	23131.1	24830.7	24830.7	24883.7	24883.7
								165.751	23497.3	24831.9	24831.9	24945.7	24945.7
								165.651	24059.6	24831.3	24831.3	25067.9	25067.9
								165.551	24752.3	24828.5	24828.5	25304.1	25304.1
								165.451	25769.5	24822.6	24822.6	25747.3	25747.3
								165.351	27207.2	24812.2	24812.2	26551	26551
								165.251	29462.5	24794.9	24794.9	27956.5	27956.5
								165.151	32734.9	24767.6	24767.6	30325.1	30325.1
								165.051	37218.3	24726.8	24726.8	34168	34168
								164.951	43810.3	24666	24666	40158.5	40158.5
								164.851	52612.9	24578.6	24578.6	49116.2	49116.2
								164.751	64707.2	24454.7	24454.7	61924.9	61924.9
								164.651	80980.3	24281.7	24281.7	79368.3	79368.3
								164.551	101558	24046.7	24046.7	101864	101864
								164.451	126798	23735.4	23735.4	129104	129104
								164.351	155657	23337	23337	159696	159696
								164.251	185666	22847.7	22847.7	190945	190945
								164.151	214906	22269.6	22269.6	218997	218997
								164.051	237651	21621.9	21621.9	239518	239518
								163.951	249902	20935.9	20935.9	248816	248816
								163.851	249263	20250	20250	245031	245031
								163.751	234434	19606.7	19606.7	228805	228805
								163.651	208077	19040.5	19040.5	203052	203052
								163.551	175146	18571.2	18571.2	171967	171967
								163.451	139942	18206	18206	139795	139795
								163.351	107797	17936	17936	109888	109888
								163.251	80904.9	17745.6	17745.6	84300.9	84300.9
								163.151	60750.6	17614.9	17614.9	63846.3	63846.3
								163.051	46071.6	17527.8	17527.8	48414.8	48414.8
								162.951	36570.3	17468.7	17468.7	37350	37350
								162.851	30102.6	17428.8	17428.8	29774	29774
								162.751	26046.4	17400.9	17400.9	24802.6	24802.6
								162.651	23066.6	17381.7	17381.7	21669.5	21669.5
								162.551	21108.7	17368.3	17368.3	19769.2	19769.2
								162.451	19551.5	17359.4	17359.4	18659.3	18659.3
								162.351	18582	17353.3	17353.3	18033.9	18033.9
								162.251	17950.9	17349.1	17349.1	17693.6	17693.6
								162.151	17207.6	17346.9	17346.9	17515.7	17515.7
								162.051	16667	17346.4	17346.4	17426.3	17426.3
								161.951	15934	17347.9	17347.9	17384.5	17384.5
								161.851	15731.3	17350	17350	17366.2	17366.2
								161.751	15492.3	17352.7	17352.7	17359.7	17359.7
								161.651	15302.3	17356	17356	17358.9	17358.9
								161.551	15015.7	17360	17360	17361.2	17361.2
								161.451	14874.5	17364.5	17364.5	17364.9	17364.9
								161.351	14781.6	17369.1	17369.2	17369.3	17369.3
								161.251	14854	17373.5	17373.6	17373.5	17373.7
								161.151	14843.8	17377.8	17378.2	17377.8	17378.3
								161.051	14791.3	17382.3	17383.4	17382.3	17383.4
								160.951	14700.2	17386.9	17389.7	17386.9	17389.7
								160.851	14872.7	17391	17397.8	17391	17397.8
								160.751	15075.4	17394.4	17410.3	17394.4	17410.3
								160.651	15294.4	17397.2	17433.1	17397.2	17433.1
								160.551	15514.1	17399.2	17477.8	17399.2	17477.8
								160.451	16026.3	17399.6	17566.1	17399.6	17566.1
								160.351	16645.9	17398.1	17739.7	17398.1	17739.7
								160.251	17552.7	17393.8	18071.8	17393.8	18071.8
								160.151	18832.4	17385.6	18688	17385.6	18688
								160.051	20840.3	17371.3	19792.7	17371.3	19792.7
								159.951	23530.5	17348.9	21705.5	17348.9	21705.5
								159.851	27730.9	17313.8	24897.7	17313.8	24897.7
								159.751	33487.3	17261.3	30030.2	17261.3	30030.2
								159.651	41590.6	17184.4	37967.3	17184.4	37967.3
								159.551	52825.2	17073.7	49749.2	17073.7	49749.2
								159.451	68382.7	16916	66488.8	16916	66488.8
								159.351	89365.4	16695.2	89163.1	16695.2	89163.1
								159.251	116015	16394.1	118280	16394.1	118280
								159.151	148858	15993.9	153439	15993.9	153439
								159.051	186583	15479.9	192881	15479.9	192881
								158.951	227666	14841.6	233227	14841.6	233227
								158.851	266199	14086.5	269651	14086.5	269651
								158.751	296267	13239.5	296693	13239.5	296693
								158.651	314382	12336.2	309625	12336.2	309625
								158.551	313930	11432	305937	11432	305937
								158.451	295952	10579.2	286210	10579.2	286210
								158.351	261366	9827.72	253920	9827.72	253920
								158.251	217431	9205.73	214270	9205.73	214270
								158.151	170819	8721.58	172668	8721.58	172668
								158.051	128219	8363.61	133509	8363.61	133509
								157.951	92948	8110.22	99599.6	8110.22	99599.6
								157.851	66129.3	7936.4	72165	7936.4	72165
								157.751	47617.9	7817.5	51213	7817.5	51213
								157.651	35214	7735.4	36001.6	7735.4	36001.6
								157.551	27341.8	7676.63	25449.6	7676.63	25449.6
								157.451	22329.3	7632.7	18430.6	7632.7	18430.6
								157.351	18842.6	7599.1	13942.1	7599.1	13942.1
								157.251	16390.7	7572.73	11177	7572.73	11177
								157.151	14725.5	7551.29	9533.02	7551.29	9533.02
								157.051	13359	7533.87	8588.37	7533.87	8588.37
								156.951	12309.2	7519.55	8062.62	7519.55	8062.62
								156.851	11590.6	7507.34	7778.04	7507.34	7778.04
								156.751	10941.4	7497.05	7627.64	7497.05	7627.64
								156.651	10237.9	7488.83	7549.8	7488.83	7549.8
								156.551	9919.97	7481.54	7509.09	7481.54	7509.09
								156.451	9513.93	7475.45	7487.49	7475.45	7487.49
								156.351	9087.37	7470.61	7475.71	7470.61	7475.71
								156.251	8861.12	7466.45	7468.53	7466.45	7468.53
								156.151	8773.64	7462.53	7463.36	7462.53	7463.36
								156.051	8528.08	7459.34	7459.65	7459.34	7459.65
								155.951	8362.17	7456.63	7456.75	7456.63	7456.75
								155.851	8169.7	7454.5	7454.54	7454.5	7454.54
								155.751	7995.95	7452.88	7452.89	7452.88	7452.89
								155.651	7898.81	7451.54	7451.55	7451.54	7451.55
								155.551	7719.62	7450.74	7450.74	7450.74	7450.74
								155.451	7519.31	7450.53	7450.53	7450.53	7450.53
								155.351	7450.53	7450.53	7450.53	7450.53	7450.53
								155.251	7488.54
								155.151	7381.75
								155.051	7311.77
								154.951	7116.29
								154.851	7087.33
								154.751	7060.78
								154.651	7069.23
								154.551	6976.92
								154.451	6861.68
								154.351	6867.11
								154.251	6885.21
								154.151	6877.37
								154.051	6791.7
								153.951	6811.61
								153.851	6769.37
								153.751	6765.75
								153.651	6686.72
								153.551	6650.52
								153.451	6644.48
								153.351	6564.24
								153.251	6600.44
								153.151	6648.71
								153.051	6590.18
								152.951	6561.22
								152.851	6447.8
								152.751	6412.81
								152.651	6527.44

## Sheet: Bi4s
Regions			Components			Graphical data							Bi4s acquisition settings
	A			A			Binding Energy	Spectrum	Background	Bi 4s 940,1
Name	Bi 4s		Name	Bi 4s 940,1			958.651	44475.1						Creation
Line	Bi 4s		Line	Bi 4s			958.551	44386.6						Created by	KRATOS-SUPRA\Kratos user
RSF	0.414		RSF	0.414			958.451	44351						Date created	14.09.2022 21:39
Area(%)	100		Peak energy	940.176			958.351	44400.1						Computer	Kratos-Supra
Algorithm	Linear		~				958.251	44389.1						Location
Start	953.401		FWHM	8.23295			958.151	44367						Location ID	1
End	928.901		~				958.051	44294.8						Sample	BiFeO3/Pt/Ti/Si
			Area(%)	100			957.951	44358						Description	(31,674,12,205,-0,328)mm
			~				957.851	44316.3						Tilt	0,00
			Algorithm	Gauss * Lorentz			957.751	44333.6						Charge Neutraliser	Off
			Parameters	Blend = 0,30			957.651	44256.9						Settings
							957.551	44292.2						Excitation
							957.451	44277.5						Mode	XPS - monochromatic
							957.351	44340.3						Tuning	Spectroscopy
							957.251	44268.2						Emission current	15,00mA
							957.151	44330.3						Anode library	Al
							957.051	44342.6						ESCA modes
							956.951	44372.4						Collimation	Slot
							956.851	44226.4						Lens	Hybrid
							956.751	44235.9						Resolution	20,00
							956.651	44218						Scan
							956.551	44228						Deflection	(0,000, 0,000)mm
							956.451	44304.1						Bi4s	527,690-562,690eV, Sweeps 25
							956.351	44331.3						Start	527,690eV
							956.251	44305.7						End	562,690eV
							956.151	44278.3						Centre	545,190eV
							956.051	44437						Width	35,000eV
							955.951	44333.5						Step size	0,100eV
							955.851	44312.2						Number Steps	350
							955.751	44370.5						Dwell time	228ms
							955.651	44402.8						Sweep time	80s
							955.551	44402.1						Sweeps	25
							955.451	44426.8						Acquisition Conditions
							955.351	44282.7						X-ray Power	225.00W
							955.251	44230.3
							955.151	44299.8
							955.051	44491.9
							954.951	44297.8
							954.851	44262.9
							954.751	44374.7
							954.651	44375.9
							954.551	44498.2
							954.451	44422.6
							954.351	44399.6
							954.251	44403.3
							954.151	44391.7
							954.051	44371.9
							953.951	44357.5
							953.851	44150.2
							953.751	44383.8
							953.651	44316.4
							953.551	44359.4
							953.451	44275
							953.351	44364	44364	44368.3
							953.251	44476.1	44364.4	44369.1
							953.151	44437	44364.9	44369.9
							953.051	44360.8	44365.4	44370.8
							952.951	44504.6	44365.8	44371.7
							952.851	44389.1	44366.3	44372.6
							952.751	44431.2	44366.7	44373.6
							952.651	44420.5	44367.2	44374.6
							952.551	44302.9	44367.6	44375.7
							952.451	44388	44368.1	44376.8
							952.351	44451.7	44368.6	44377.9
							952.251	44306.6	44369	44379.1
							952.151	44312.4	44369.5	44380.4
							952.051	44568.1	44369.9	44381.7
							951.951	44414.5	44370.4	44383
							951.851	44554.6	44370.8	44384.5
							951.751	44495.6	44371.3	44386
							951.651	44369.6	44371.7	44387.5
							951.551	44371.7	44372.2	44389.2
							951.451	44468.2	44372.7	44390.9
							951.351	44478.4	44373.1	44392.7
							951.251	44349.1	44373.6	44394.6
							951.151	44463.8	44374	44396.6
							951.051	44427.5	44374.5	44398.7
							950.951	44476.3	44374.9	44400.9
							950.851	44476.8	44375.4	44403.2
							950.751	44368.2	44375.9	44405.6
							950.651	44497.7	44376.3	44408.1
							950.551	44519.3	44376.8	44410.8
							950.451	44414.9	44377.2	44413.6
							950.351	44580.9	44377.7	44416.6
							950.251	44480.7	44378.1	44419.7
							950.151	44502.5	44378.6	44423
							950.051	44443.5	44379	44426.4
							949.951	44453.3	44379.5	44430
							949.851	44508.4	44380	44433.8
							949.751	44581.6	44380.4	44437.8
							949.651	44570.6	44380.9	44442
							949.551	44514.2	44381.3	44446.4
							949.451	44506	44381.8	44451
							949.351	44565.3	44382.2	44455.8
							949.251	44550.9	44382.7	44460.9
							949.151	44454.7	44383.2	44466.2
							949.051	44437.5	44383.6	44471.8
							948.951	44560.2	44384.1	44477.7
							948.851	44608.3	44384.5	44483.8
							948.751	44642.5	44385	44490.2
							948.651	44629	44385.4	44497
							948.551	44532.6	44385.9	44504
							948.451	44599.5	44386.3	44511.4
							948.351	44531.9	44386.8	44519.1
							948.251	44534.4	44387.3	44527.1
							948.151	44676.4	44387.7	44535.5
							948.051	44639.9	44388.2	44544.3
							947.951	44670.2	44388.6	44553.4
							947.851	44698.8	44389.1	44563
							947.751	44699.9	44389.5	44572.9
							947.651	44594.8	44390	44583.3
							947.551	44693.9	44390.5	44594.1
							947.451	44611.3	44390.9	44605.3
							947.351	44740.8	44391.4	44617
							947.251	44741.5	44391.8	44629.1
							947.151	44671.3	44392.3	44641.7
							947.051	44697.1	44392.7	44654.8
							946.951	44787.6	44393.2	44668.3
							946.851	44815.4	44393.6	44682.4
							946.751	44850.3	44394.1	44696.9
							946.651	44801.7	44394.6	44712
							946.551	44742.5	44395	44727.6
							946.451	44774.5	44395.5	44743.7
							946.351	44854.2	44395.9	44760.3
							946.251	44868.2	44396.4	44777.5
							946.151	44862.2	44396.8	44795.2
							946.051	44805	44397.3	44813.4
							945.951	44881.7	44397.8	44832.2
							945.851	44848.9	44398.2	44851.5
							945.751	44870.3	44398.7	44871.4
							945.651	44943.3	44399.1	44891.8
							945.551	44988.6	44399.6	44912.7
							945.451	44796.2	44400	44934.1
							945.351	44915.6	44400.5	44956.1
							945.251	44965.6	44400.9	44978.6
							945.151	44994.9	44401.4	45001.6
							945.051	45049.1	44401.9	45025
							944.951	45039.8	44402.3	45048.9
							944.851	45020.5	44402.8	45073.3
							944.751	45131.8	44403.2	45098.1
							944.651	45162	44403.7	45123.4
							944.551	45072.3	44404.1	45149
							944.451	45179.4	44404.6	45175
							944.351	45164.8	44405.1	45201.4
							944.251	45076.3	44405.5	45228.1
							944.151	45243.9	44406	45255
							944.051	45296.9	44406.4	45282.2
							943.951	45444.9	44406.9	45309.7
							943.851	45264.1	44407.3	45337.3
							943.751	45337.1	44407.8	45365.1
							943.651	45402.2	44408.2	45393
							943.551	45402.9	44408.7	45420.9
							943.451	45308	44409.2	45448.9
							943.351	45427	44409.6	45476.8
							943.251	45439.8	44410.1	45504.7
							943.151	45485.8	44410.5	45532.4
							943.051	45454.5	44411	45560
							942.951	45590.6	44411.4	45587.4
							942.851	45551.6	44411.9	45614.4
							942.751	45637.2	44412.4	45641.2
							942.651	45605.3	44412.8	45667.5
							942.551	45602.7	44413.3	45693.4
							942.451	45685	44413.7	45718.8
							942.351	45658	44414.2	45743.7
							942.251	45686.6	44414.6	45767.9
							942.151	45767.8	44415.1	45791.5
							942.051	45772.6	44415.5	45814.3
							941.951	45719.6	44416	45836.4
							941.851	45787.3	44416.5	45857.6
							941.751	45687.6	44416.9	45877.9
							941.651	45732.4	44417.4	45897.3
							941.551	45862.2	44417.8	45915.7
							941.451	45935.9	44418.3	45933.1
							941.351	46036.9	44418.7	45949.4
							941.251	45902.9	44419.2	45964.6
							941.151	45968.8	44419.7	45978.6
							941.051	46074.8	44420.1	45991.4
							940.951	46058.4	44420.6	46002.9
							940.851	45990.7	44421	46013.2
							940.751	45986.8	44421.5	46022.2
							940.651	45976.1	44421.9	46029.9
							940.551	45989.5	44422.4	46036.2
							940.451	46137.2	44422.9	46041.1
							940.351	46076.9	44423.3	46044.7
							940.251	46019.1	44423.8	46046.9
							940.151	46173.6	44424.2	46047.7
							940.051	46200.2	44424.7	46047.2
							939.951	46110	44425.1	46045.2
							939.851	46135.7	44425.6	46041.9
							939.751	46024.9	44426	46037.1
							939.651	46010.5	44426.5	46031.1
							939.551	46040	44427	46023.7
							939.451	45861.4	44427.4	46015
							939.351	46047.4	44427.9	46005
							939.251	46064.1	44428.3	45993.7
							939.151	46073.7	44428.8	45981.2
							939.051	46143.2	44429.2	45967.6
							938.951	46142.3	44429.7	45952.7
							938.851	45985.3	44430.2	45936.8
							938.751	46010.9	44430.6	45919.9
							938.651	45971.6	44431.1	45901.9
							938.551	45834.3	44431.5	45882.9
							938.451	45861.9	44432	45863
							938.351	45954.4	44432.4	45842.3
							938.251	45807.7	44432.9	45820.8
							938.151	45881.5	44433.3	45798.5
							938.051	45746.1	44433.8	45775.5
							937.951	45904.5	44434.3	45751.9
							937.851	45757.3	44434.7	45727.7
							937.751	45678.8	44435.2	45702.9
							937.651	45729.9	44435.6	45677.7
							937.551	45617.1	44436.1	45652.1
							937.451	45635.1	44436.5	45626.1
							937.351	45624.8	44437	45599.8
							937.251	45555.3	44437.5	45573.2
							937.151	45594.4	44437.9	45546.5
							937.051	45493.5	44438.4	45519.6
							936.951	45342.6	44438.8	45492.6
							936.851	45334.2	44439.3	45465.6
							936.751	45423.3	44439.7	45438.5
							936.651	45416.3	44440.2	45411.5
							936.551	45278.2	44440.6	45384.6
							936.451	45326.3	44441.1	45357.8
							936.351	45381.9	44441.6	45331.1
							936.251	45208.1	44442	45304.7
							936.151	45327.8	44442.5	45278.5
							936.051	45267.1	44442.9	45252.6
							935.951	45270.1	44443.4	45227
							935.851	45256.4	44443.8	45201.7
							935.751	45327.1	44444.3	45176.8
							935.651	45256.2	44444.8	45152.3
							935.551	45273.6	44445.2	45128.2
							935.451	45068.1	44445.7	45104.5
							935.351	45103.2	44446.1	45081.2
							935.251	44942.6	44446.6	45058.4
							935.151	45101.6	44447	45036.1
							935.051	45008.6	44447.5	45014.3
							934.951	44886.6	44447.9	44993
							934.851	45000	44448.4	44972.2
							934.751	45010	44448.9	44951.9
							934.651	44971.6	44449.3	44932.2
							934.551	44771	44449.8	44912.9
							934.451	44785.2	44450.2	44894.3
							934.351	44748.9	44450.7	44876.1
							934.251	44671.1	44451.1	44858.5
							934.151	44776.1	44451.6	44841.5
							934.051	44756.1	44452.1	44824.9
							933.951	44782.7	44452.5	44808.9
							933.851	44708.1	44453	44793.5
							933.751	44803.4	44453.4	44778.5
							933.651	44814.1	44453.9	44764.1
							933.551	44737.1	44454.3	44750.2
							933.451	44612	44454.8	44736.8
							933.351	44593	44455.2	44723.9
							933.251	44684.5	44455.7	44711.5
							933.151	44781.2	44456.2	44699.6
							933.051	44655.1	44456.6	44688.1
							932.951	44572.1	44457.1	44677.1
							932.851	44564.8	44457.5	44666.6
							932.751	44605.5	44458	44656.5
							932.651	44703.8	44458.4	44646.8
							932.551	44496.1	44458.9	44637.6
							932.451	44618.1	44459.4	44628.7
							932.351	44518.4	44459.8	44620.3
							932.251	44520.9	44460.3	44612.3
							932.151	44579.9	44460.7	44604.6
							932.051	44537.7	44461.2	44597.3
							931.951	44551.1	44461.6	44590.3
							931.851	44552.7	44462.1	44583.7
							931.751	44556.5	44462.5	44577.4
							931.651	44452.8	44463	44571.4
							931.551	44592.5	44463.5	44565.8
							931.451	44434.4	44463.9	44560.4
							931.351	44504.7	44464.4	44555.3
							931.251	44528.3	44464.8	44550.5
							931.151	44533.3	44465.3	44545.9
							931.051	44537.2	44465.7	44541.7
							930.951	44466.3	44466.2	44537.6
							930.851	44505.3	44466.7	44533.8
							930.751	44410	44467.1	44530.2
							930.651	44426.6	44467.6	44526.8
							930.551	44561.1	44468	44523.6
							930.451	44523.7	44468.5	44520.7
							930.351	44507.5	44468.9	44517.9
							930.251	44475.6	44469.4	44515.3
							930.151	44357.3	44469.8	44512.8
							930.051	44463	44470.3	44510.6
							929.951	44588.1	44470.8	44508.4
							929.851	44445.6	44471.2	44506.5
							929.751	44598.6	44471.7	44504.6
							929.651	44493.5	44472.1	44502.9
							929.551	44433.3	44472.6	44501.3
							929.451	44448.1	44473	44499.9
							929.351	44388.4	44473.5	44498.6
							929.251	44418	44474	44497.3
							929.151	44433.1	44474.4	44496.2
							929.051	44479.6	44474.9	44495.2
							928.951	44384.2	44475.3	44494.2
							928.851	44475.8	44475.8	44493.4
							928.751	44495.6
							928.651	44517.4
							928.551	44530.4
							928.451	44439.1
							928.351	44473.7
							928.251	44432.4
							928.151	44480.2
							928.051	44540.2
							927.951	44561.2
							927.851	44527.7
							927.751	44454.2
							927.651	44572.3
							927.551	44505.4
							927.451	44437.7
							927.351	44432.6
							927.251	44566.7
							927.151	44503.3
							927.051	44561.1
							926.951	44556.2
							926.851	44652.9
							926.751	44635.1
							926.651	44591.4
							926.551	44505.3
							926.451	44569.7
							926.351	44588.6
							926.251	44627.4
							926.151	44654.4
							926.051	44680.1
							925.951	44572.7
							925.851	44703.2
							925.751	44642.5
							925.651	44553.7
							925.551	44600.2
							925.451	44632.9
							925.351	44741.7
							925.251	44686
							925.151	44780.4
							925.051	44683.9
							924.951	44743.1
							924.851	44736
							924.751	44526.9
							924.651	44648.3
							924.551	44798
							924.451	44808.4
							924.351	44820.5
							924.251	44670.4
							924.151	44636.9
							924.051	44640.2
							923.951	44716.4
							923.851	44610.2
							923.751	44655
							923.651	44608.8

## Sheet: F1s
Regions			Components			Graphical data							F1s acquisition settings
	A			A			Binding Energy	Spectrum	Background	F 1s 680,4
Name	F 1s		Name	F 1s 680,4			697.651	36433.1						Creation
Line	F 1s		Line	F 1s			697.551	36458.5						Created by	KRATOS-SUPRA\Kratos user
RSF	1		RSF	1			697.451	36414						Date created	14.09.2022 21:39
Area(%)	100		Peak energy	680.065			697.351	36406.3						Computer	Kratos-Supra
Algorithm	Shirley		~				697.251	36240.4						Location
Start	692.701		FWHM	5.89672			697.151	36292.7						Location ID	1
End	669.601		~				697.051	36408.5						Sample	BiFeO3/Pt/Ti/Si
			Area(%)	100			696.951	36479.1						Description	(31,674,12,205,-0,328)mm
			~				696.851	36508.9						Tilt	0,00
			Algorithm	Gauss * Lorentz			696.751	36365.8						Charge Neutraliser	Off
			Parameters	Blend = 0,30			696.651	36514.1						Settings
							696.551	36333.8						Excitation
							696.451	36241.2						Mode	XPS - monochromatic
							696.351	36397.8						Tuning	Spectroscopy
							696.251	36358.9						Emission current	15,00mA
							696.151	36267.3						Anode library	Al
							696.051	36200.7						ESCA modes
							695.951	36347.1						Collimation	Slot
							695.851	36354.1						Lens	Hybrid
							695.751	36227.6						Resolution	20,00
							695.651	36372.5						Scan
							695.551	36365.5						Deflection	(0,000, 0,000)mm
							695.451	36450.1						F1s	788,690-821,690eV, Sweeps 15
							695.351	36286.4						Start	788,690eV
							695.251	36231.2						End	821,690eV
							695.151	36132.3						Centre	805,190eV
							695.051	36240.8						Width	33,000eV
							694.951	36342.3						Step size	0,100eV
							694.851	36243.4						Number Steps	330
							694.751	36320.6						Dwell time	181ms
							694.651	36318.8						Sweep time	60s
							694.551	36203.7						Sweeps	15
							694.451	35992.5						Acquisition Conditions
							694.351	36114.7						X-ray Power	225.00W
							694.251	36068.7
							694.151	36175.7
							694.051	35999.9
							693.951	36051.8
							693.851	36284.9
							693.751	36229
							693.651	36232.3
							693.551	36212.5
							693.451	36110.2
							693.351	36266.9
							693.251	36196.3
							693.151	36205.1
							693.051	35906.9
							692.951	35955.8
							692.851	36309.6
							692.751	36372.8
							692.651	36225.4	36225.4	36225.9
							692.551	36103.2	36225.8	36226.5
							692.451	36075.3	36226.5	36227.2
							692.351	36074.9	36227.1	36227.9
							692.251	36052.1	36227.8	36228.7
							692.151	36148.1	36228.1	36229.2
							692.051	36226.5	36228.1	36229.3
							691.951	36198.9	36228.2	36229.6
							691.851	36363.3	36227.7	36229.3
							691.751	36284.9	36227.5	36229.3
							691.651	36102.5	36228	36230.1
							691.551	36285.3	36227.7	36230.1
							691.451	36236	36227.7	36230.4
							691.351	36361.8	36227.1	36230.3
							691.251	36115.4	36227.6	36231.2
							691.151	36289.3	36227.3	36231.4
							691.051	36291.6	36227.1	36231.7
							690.951	36046.6	36227.8	36233
							690.851	36272.4	36227.6	36233.6
							690.751	36284.2	36227.4	36234.1
							690.651	36322.4	36227	36234.6
							690.551	36452.6	36226.1	36234.7
							690.451	36363.6	36225.5	36235.3
							690.351	36478.4	36224.5	36235.5
							690.251	36564.1	36223.1	36235.5
							690.151	36395.6	36222.4	36236.4
							690.051	36341.2	36222	36237.7
							689.951	36385	36221.3	36239
							689.851	36229.4	36221.3	36241.1
							689.751	36448.6	36220.3	36242.6
							689.651	36539.4	36219	36244.1
							689.551	36401.9	36218.3	36246.3
							689.451	36510.7	36217.1	36248.5
							689.351	36636.9	36215.4	36250.5
							689.251	36446.8	36214.4	36253.7
							689.151	36561.5	36213	36256.9
							689.051	36610.8	36211.4	36260.3
							688.951	36500.1	36210.2	36264.7
							688.851	36515.2	36209	36269.7
							688.751	36564.1	36207.5	36275
							688.651	36562.6	36206.1	36281.1
							688.551	36546.4	36204.7	36287.9
							688.451	36671.8	36202.8	36295.1
							688.351	36533.9	36201.5	36303.7
							688.251	36589.5	36199.9	36313.1
							688.151	36557.5	36198.4	36323.6
							688.051	36723	36196.3	36334.6
							687.951	36491.3	36195.1	36347.7
							687.851	36592	36193.5	36361.8
							687.751	36735.1	36191.2	36376.7
							687.651	36629.5	36189.5	36393.5
							687.551	36430.6	36188.5	36412.9
							687.451	36678.8	36186.5	36433
							687.351	36711.9	36184.3	36454.8
							687.251	36632.1	36182.5	36479
							687.151	36808.3	36179.9	36504.7
							687.051	36855	36177.2	36532.6
							686.951	36805.3	36174.6	36563.1
							686.851	36777.4	36172.2	36596.4
							686.751	36836.6	36169.4	36632.2
							686.651	36913.5	36166.4	36670.8
							686.551	36864.9	36163.6	36712.7
							686.451	36980.4	36160.2	36757.6
							686.351	37049.2	36156.6	36805.7
							686.251	36992.2	36153.2	36857.9
							686.151	36997.3	36149.7	36913.9
							686.051	37165.8	36145.6	36973.5
							685.951	37207.3	36141.3	37037.3
							685.851	37163.9	36137.1	37105.9
							685.751	37159.1	36132.9	37179.3
							685.651	37229.8	36128.4	37257.4
							685.551	37430.9	36123.1	37340
							685.451	37453.4	36117.7	37428
							685.351	37659.7	36111.4	37520.8
							685.251	37764.1	36104.7	37619
							685.151	37847.6	36097.6	37723
							685.051	37929.3	36090.1	37832.9
							684.951	37788.8	36083.2	37949.8
							684.851	38151.8	36074.7	38071.9
							684.751	38134.9	36066.4	38200.8
							684.651	38225.7	36057.5	38336.2
							684.551	38323.9	36048.3	38478.2
							684.451	38376.5	36038.8	38627.1
							684.351	38445.6	36029	38782.9
							684.251	38568.1	36018.7	38945.5
							684.151	39060.9	36006.3	39113.3
							684.051	39052.1	35993.9	39288.4
							683.951	39241.5	35980.6	39469.8
							683.851	39485.7	35966.4	39657.4
							683.751	39712.3	35951.1	39851
							683.651	39729.5	35935.7	40051.3
							683.551	39849.4	35919.8	40257.7
							683.451	40117.2	35902.7	40469.3
							683.351	40286	35884.9	40686.2
							683.251	40385.7	35866.5	40908.3
							683.151	40888.8	35846.1	41133.6
							683.051	40992.5	35825.2	41363.2
							682.951	41141.4	35803.5	41596.4
							682.851	41435.3	35780.6	41832
							682.751	41407.3	35757.7	42070.7
							682.651	41820.4	35733	42310
							682.551	42105	35707.1	42549.7
							682.451	42223.8	35680.6	42789.7
							682.351	42510.7	35652.8	43028.4
							682.251	43035.5	35622.8	43263.9
							682.151	43199.1	35591.9	43496.9
							682.051	43553.3	35559.6	43725.5
							681.951	43761.1	35526.2	43949.3
							681.851	43988.4	35491.8	44167.3
							681.751	44353.2	35455.7	44377.8
							681.651	44605.2	35418.5	44580.2
							681.551	45028.8	35379.4	44772.7
							681.451	45074.8	35340	44955.8
							681.351	45303.6	35299.5	45127.7
							681.251	45655.2	35257.4	45286.9
							681.151	45910.8	35214.1	45432.8
							681.051	46052	35170	45564.8
							680.951	46286.6	35124.8	45681.7
							680.851	46306.9	35079.3	45783.4
							680.751	46509.1	35032.9	45868.5
							680.651	46580.5	34985.9	45936.8
							680.551	46617.6	34938.6	45987.6
							680.451	46879.5	34890.1	46019.7
							680.351	46927.7	34841.1	46033.4
							680.251	46807.4	34792.5	46029
							680.151	46715.1	34744	46006.1
							680.051	46733.9	34695.3	45964.2
							679.951	46570.6	34647	45904
							679.851	46466.5	34599	45825.2
							679.751	46226	34551.7	45728.7
							679.651	45969.6	34505.3	45614.8
							679.551	45671	34459.9	45483.9
							679.451	45720.6	34414.1	45335.3
							679.351	45344.8	34369.7	45171.2
							679.251	45041.3	34326.3	44991.9
							679.151	44599.3	34284.6	44798.8
							679.051	44444.1	34243.3	44591.6
							678.951	43963	34203.8	44372.3
							678.851	43867.4	34164.5	44140.5
							678.751	43527.9	34126.4	43898
							678.651	43120.4	34089.9	43646.1
							678.551	42815.6	34054.4	43385.6
							678.451	42625.8	34019.6	43116.8
							678.351	42258.4	33986.1	42841.8
							678.251	42013.4	33953.5	42560.9
							678.151	41554.1	33922.6	42276.2
							678.051	41473.9	33891.9	41987.2
							677.951	41070.1	33862.7	41696.2
							677.851	40506.7	33835.7	41404.8
							677.751	40226.4	33809.7	41112.9
							677.651	40146.6	33784	40820.6
							677.551	39897.6	33759.1	40529.4
							677.451	39654.5	33735.1	40240.2
							677.351	39557.8	33711.5	39953.1
							677.251	39090.7	33689.6	39670.4
							677.151	38748.3	33669.1	39392.3
							677.051	38617.4	33648.9	39118.5
							676.951	38534.3	33629.1	38849.3
							676.851	38114.3	33610.9	38586.8
							676.751	38037.4	33592.9	38329.8
							676.651	37938.5	33575.2	38079
							676.551	37625.1	33558.7	37835.6
							676.451	37499.7	33542.7	37599
							676.351	37390.5	33527.1	37369.5
							676.251	37248.5	33512	37147.4
							676.151	37065	33497.5	36933.1
							676.051	36926	33483.6	36726.4
							675.951	36918.6	33469.6	36526.9
							675.851	36781.8	33456.2	36335.3
							675.751	36617.4	33443.3	36151.5
							675.651	36415.1	33431.2	35975.7
							675.551	36176.8	33420.1	35808.1
							675.451	36030.1	33409.5	35648.2
							675.351	35853.9	33399.5	35495.9
							675.251	36023.4	33388.9	35349.9
							675.151	35731.8	33379.3	35211.7
							675.051	35649.4	33370.1	35080.4
							674.951	35558.6	33361.2	34955.8
							674.851	35546.1	33352.3	34837.6
							674.751	35422.1	33343.9	34725.8
							674.651	35191.5	33336.4	34620.8
							674.551	35291.9	33328.5	34520.9
							674.451	35348.9	33320.3	34426.3
							674.351	35033.4	33313.3	34338.1
							674.251	35045.5	33306.3	34254.8
							674.151	34950.6	33299.6	34176.6
							674.051	34726.7	33293.8	34103.9
							673.951	34784	33287.7	34035.3
							673.851	34808.3	33281.5	33970.7
							673.751	34649.8	33276	33910.7
							673.651	34441.3	33271.2	33855.2
							673.551	34775.6	33265.1	33801.8
							673.451	34718.6	33259.2	33752
							673.351	34533.6	33254	33706
							673.251	34470.3	33249.1	33663.3
							673.151	34282	33244.9	33624.1
							673.051	34366.6	33240.3	33587.2
							672.951	34427.7	33235.5	33552.4
							672.851	34265.5	33231.3	33520.6
							672.751	34109.5	33227.8	33491.5
							672.651	34006.9	33224.6	33464.9
							672.551	34026.4	33221.3	33440
							672.451	34080.8	33217.8	33416.7
							672.351	33860.5	33215.2	33395.9
							672.251	33853.9	33212.6	33376.6
							672.151	33872.7	33210	33358.6
							672.051	33894.4	33207.2	33341.8
							671.951	33902.8	33204.3	33326.2
							671.851	33744	33202.2	33312.3
							671.751	33708.3	33200.1	33299.6
							671.651	33613	33198.4	33288.2
							671.551	33774.1	33196.1	33277
							671.451	33756.1	33193.8	33266.7
							671.351	33796.5	33191.4	33256.9
							671.251	33609.7	33189.7	33248.6
							671.151	33620.8	33187.9	33240.8
							671.051	33678.1	33185.9	33233.4
							670.951	33456.7	33184.8	33227.4
							670.851	33596.1	33183.1	33221.2
							670.751	33611.6	33181.4	33215.5
							670.651	33568.9	33179.8	33210.3
							670.551	33433.9	33178.8	33206
							670.451	33241.6	33178.5	33202.8
							670.351	33323.6	33177.9	33199.6
							670.251	33250	33177.7	33196.9
							670.151	33247.1	33177.4	33194.5
							670.051	33301.2	33176.9	33192.1
							669.951	33280.9	33176.4	33190
							669.851	33214.7	33176.3	33188.3
							669.751	33402.3	33175.4	33186
							669.651	33175.4	33175.4	33184.8
							669.551	33148.9
							669.451	33139.7
							669.351	33115.4
							669.251	33209.9
							669.151	33194.1
							669.051	33251.1
							668.951	33091.2
							668.851	33055.5
							668.751	33089.3
							668.651	32936.3
							668.551	33189
							668.451	33237.9
							668.351	33026.8
							668.251	33200.7
							668.151	33125.4
							668.051	33189.7
							667.951	33155.9
							667.851	33033.4
							667.751	32940
							667.651	33115.8
							667.551	33027.2
							667.451	32988.9
							667.351	32998.8
							667.251	33106.6
							667.151	32953.6
							667.051	32979
							666.951	32988.2
							666.851	32987.1
							666.751	32891.8
							666.651	32818.3
							666.551	32873.8
							666.451	32887.4
							666.351	32887.4
							666.251	32877.8
							666.151	32897.3
							666.051	33080.1
							665.951	32980.5
							665.851	32795.8
							665.751	32844.4
							665.651	32835.9
							665.551	32960.2
							665.451	32982.3
							665.351	32883
							665.251	32866.1
							665.151	32929.7
							665.051	32784.1
							664.951	32956.5
							664.851	32957.3
							664.751	33005.5
							664.651	32830.8

## Sheet: C1s
Regions			Components				Graphical data								C1s acquisition settings
	A			A	B			Binding Energy	Spectrum	Background	C 1s 284,9	C 1s 288,1	Envelope
Name	C 1s		Name	C 1s 284,9	C 1s 288,1			291.651	22611.1							Creation
Line	C 1s		Line	C 1s	C 1s			291.551	22584.3							Created by	KRATOS-SUPRA\Kratos user
RSF	0.278		RSF	0.278	0.278			291.451	22678							Date created	14.09.2022 21:39
Area(%)	100		Peak energy	284.836	288.062			291.351	22602.9							Computer	Kratos-Supra
Algorithm	Shirley		~					291.251	22747.3							Location
Start	290.001		FWHM	1.15195	1.02477			291.151	22746.3							Location ID	1
End	282.301		~					291.051	22732.7							Sample	BiFeO3/Pt/Ti/Si
			Area(%)	92.1608	7.83921			290.951	22788.2							Description	(31,674,12,205,-0,328)mm
			~					290.851	22792.2							Tilt	0,00
			Algorithm	Gauss + Lorentz	Gauss + Lorentz			290.751	22751							Charge Neutraliser	Off
			Parameters	Blend = 0,30	Blend = 0,30			290.651	22614.3							Settings
								290.551	22636.4							Excitation
								290.451	22707.2							Mode	XPS - monochromatic
								290.351	22669							Tuning	Spectroscopy
								290.251	22682.3							Emission current	15,00mA
								290.151	22803.9							Anode library	Al
								290.051	22850.8	22850.8	22902.7	22876.5	22928.3			ESCA modes
								289.951	22762.4	22850.8	22904.7	22879.1	22933			Collimation	Slot
								289.851	22792.7	22850.8	22906.9	22882.2	22938.3			Lens	Hybrid
								289.751	22804.4	22850.9	22909.2	22886	22944.3			Resolution	20,00
								289.651	22802	22850.9	22911.6	22890.8	22951.5			Scan
								289.551	22904.2	22850.9	22914.1	22897.1	22960.4			Deflection	(0,000, 0,000)mm
								289.451	22876.8	22850.8	22916.9	22906	22972			C1s	1194,690-1205,690eV, Sweeps 10
								289.351	22848.7	22850.8	22919.8	22918.9	22987.8			Start	1194,690eV
								289.251	22945.9	22850.8	22922.9	22938.1	23010.2			End	1205,690eV
								289.151	22954.9	22850.8	22926.2	22967.1	23042.5			Centre	1200,190eV
								289.051	23094.8	22850.8	22929.7	23010.2	23089.1			Width	11,000eV
								288.951	23165.9	22850.8	22933.5	23072.1	23154.8			Step size	0,100eV
								288.851	23266.8	22850.7	22937.5	23157.8	23244.6			Number Steps	110
								288.751	23400.3	22850.7	22941.9	23270.6	23361.8			Dwell time	377ms
								288.651	23506.2	22850.6	22946.5	23411.2	23507.1			Sweep time	42s
								288.551	23702.9	22850.5	22951.6	23575.6	23676.6			Sweeps	10
								288.451	23830.8	22850.4	22957	23754.4	23860.9			Acquisition Conditions
								288.351	23943.6	22850.3	22962.9	23931.7	24044.3			X-ray Power	225.00W
								288.251	24163.7	22850.2	22969.2	24085.5	24204.6
								288.151	24317.1	22850	22976.2	24189.5	24315.7
								288.051	24372.8	22849.9	22983.7	24221.3	24355.2
								287.951	24340.5	22849.7	22992	24173	24315.3
								287.851	24174	22849.6	23001.2	24056.3	24207.8
								287.751	24032.3	22849.5	23011.2	23895.3	24057
								287.651	23894	22849.4	23022.3	23715.8	23888.8
								287.551	23735.5	22849.3	23034.7	23538.7	23724.1
								287.451	23529.8	22849.2	23048.4	23378.5	23577.7
								287.351	23321.2	22849.2	23063.7	23243.4	23458
								287.251	23316.1	22849.1	23080.9	23136.3	23368
								287.151	23315.6	22849.1	23100.1	23055.8	23306.9
								287.051	23254	22849	23122	22998.1	23271.1
								286.951	23267.8	22849	23147.1	22958.3	23256.4
								286.851	23297.6	22848.9	23176.2	22931.6	23258.8
								286.751	23292.8	22848.9	23210.7	22913.8	23275.6
								286.651	23431.3	22848.8	23253	22901.9	23306
								286.551	23466.6	22848.8	23306.7	22893.6	23351.5
								286.451	23633.9	22848.7	23377.7	22887.6	23416.5
								286.351	23745.9	22848.6	23475.3	22882.9	23509.6
								286.251	23992.2	22848.5	23613.6	22879.2	23644.3
								286.151	24168.7	22848.4	23812.3	22876	23840
								286.051	24448.5	22848.2	24097.9	22873.3	24123
								285.951	24802.1	22848	24502.9	22870.9	24525.8
								285.851	25466.4	22847.7	25063.7	22868.7	25084.7
								285.751	26246.3	22847.4	25816.3	22866.7	25835.6
								285.651	27125.4	22847	26788.7	22864.8	26806.5
								285.551	28123.2	22846.4	27993	22862.9	28009.5
								285.451	29581.5	22845.8	29415.4	22861	29430.7
								285.351	31032.1	22844.9	31009	22859.1	31023.2
								285.251	32549.6	22844	32687.1	22857.2	32700.3
								285.151	34101.9	22842.8	34320.5	22855.2	34332.9
								285.051	35334.3	22841.6	35739.5	22853.2	35751.1
								284.951	36508	22840.2	36750	22851.1	36760.9
								284.851	37078.2	22838.8	37179.1	22849	37189.3
								284.751	36850.2	22837.3	36942.5	22847	36952.1
								284.651	36543.3	22836	36087.2	22845	36096.3
								284.551	35397.5	22834.7	34767	22843.3	34775.5
								284.451	33742.2	22833.6	33175.8	22841.7	33183.9
								284.351	31980	22832.7	31493.6	22840.4	31501.3
								284.251	29924.4	22832	29862.3	22839.3	29869.6
								284.151	28315.4	22831.4	28381	22838.4	28387.9
								284.051	26942	22831	27107.8	22837.6	27114.5
								283.951	25647.2	22830.7	26065.8	22837	26072.1
								283.851	24811.1	22830.5	25249.5	22836.5	25255.5
								283.751	24102.4	22830.4	24634.6	22836.1	24640.3
								283.651	23646.1	22830.3	24186.7	22835.8	24192.2
								283.551	23431.1	22830.2	23869	22835.5	23874.2
								283.451	23236.8	22830.2	23647.2	22835.2	23652.2
								283.351	23030.8	22830.2	23493.1	22835	23497.9
								283.251	22997.9	22830.2	23384.9	22834.8	23389.6
								283.151	22979.6	22830.2	23307.1	22834.6	23311.5
								283.051	22854.8	22830.1	23248.9	22834.4	23253.2
								282.951	22861.7	22830.1	23203.7	22834.2	23207.8
								282.851	22791.4	22830.2	23167.1	22834.1	23171
								282.751	22908.4	22830.1	23136.4	22833.9	23140.2
								282.651	22921.7	22830.1	23110.2	22833.8	23113.9
								282.551	22921.7	22830.1	23087.4	22833.7	23091
								282.451	22833.6	22830.1	23067.4	22833.5	23070.8
								282.351	22777.3	22830.1	23049.6	22833.4	23052.9
								282.251	22830.1	22830.1	23033.7	22833.3	23036.9
								282.151	22817.1
								282.051	22807.8
								281.951	22697.9
								281.851	22677
								281.751	22677.8
								281.651	22730.6
								281.551	22670.6
								281.451	22726.3
								281.351	22674.1
								281.251	22768.5
								281.151	22644.1
								281.051	22691.6
								280.951	22761.1
								280.851	22776.8
								280.751	22729.5
								280.651	22795.9

## Sheet: Bi4d
Regions			Components				Graphical data								Bi4d acquisition settings
	A			A	B			Binding Energy	Spectrum	Background	Bi 4d 441,7	Bi 4d 465,5	Envelope
Name	Bi 4d		Name	Bi 4d 441,7	Bi 4d 465,5			489.651	36359.1							Creation
Line	Bi 4d		Line	Bi 4d	Bi 4d			489.551	37102.4							Created by	KRATOS-SUPRA\Kratos user
RSF	4.405		RSF	4.405	4.405			489.451	36638.5							Date created	14.09.2022 21:39
Area(%)	100		Peak energy	441.673	465.318			489.351	36950.9							Computer	Kratos-Supra
Algorithm	Shirley		~					489.251	37166.4							Location
Start	479.901		FWHM	4.20927	5.23			489.151	36508.3							Location ID	1
End	434.401		~					489.051	36565.1							Sample	BiFeO3/Pt/Ti/Si
			Area(%)	54.7186	45.2814			488.951	36858.6							Description	(31,674,12,205,-0,328)mm
			~					488.851	36709.5							Tilt	0,00
			Algorithm	Gauss * Lorentz	Gauss + Lorentz			488.751	36924.9							Charge Neutraliser	Off
			Parameters	Blend = 0,30	Blend = 0,30			488.651	36718.9							Settings
								488.551	36797.1							Excitation
								488.451	36811.3							Mode	XPS - monochromatic
								488.351	36664.5							Tuning	Spectroscopy
								488.251	37225.5							Emission current	15,00mA
								488.151	37050.4							Anode library	Al
								488.051	36868.1							ESCA modes
								487.951	36856.2							Collimation	Slot
								487.851	36868.1							Lens	Hybrid
								487.751	37173.5							Resolution	20,00
								487.651	37386.5							Scan
								487.551	37280							Deflection	(0,000, 0,000)mm
								487.451	37220.8							Bi4d	996,690-1061,690eV, Sweeps 5
								487.351	37346.3							Start	996,690eV
								487.251	37225.5							End	1061,690eV
								487.151	37012.5							Centre	1029,190eV
								487.051	37535.7							Width	65,000eV
								486.951	37161.6							Step size	0,100eV
								486.851	36633.7							Number Steps	650
								486.751	36820.7							Dwell time	84ms
								486.651	37069.3							Sweep time	55s
								486.551	37540.4							Sweeps	5
								486.451	36853.9							Acquisition Conditions
								486.351	37258.7							X-ray Power	225.00W
								486.251	37263.4
								486.151	37339.2
								486.051	37239.7
								485.951	36889.4
								485.851	36995.9
								485.751	37128.5
								485.651	37431.5
								485.551	37052.7
								485.451	37213.7
								485.351	37455.2
								485.251	37490.7
								485.151	37199.5
								485.051	37036.2
								484.951	37597.2
								484.851	37478.8
								484.751	36941.5
								484.651	37107.2
								484.551	36858.6
								484.451	37048
								484.351	37244.5
								484.251	37126.1
								484.151	36972.2
								484.051	37474.1
								483.951	37237.4
								483.851	37147.4
								483.751	37111.9
								483.651	37251.6
								483.551	37232.6
								483.451	36527.2
								483.351	36943.8
								483.251	37509.6
								483.151	37130.9
								483.051	36830.2
								482.951	36865.7
								482.851	37059.8
								482.751	36520.1
								482.651	36958
								482.551	36581.6
								482.451	36856.2
								482.351	36818.4
								482.251	37104.8
								482.151	36633.7
								482.051	36721.3
								481.951	37043.3
								481.851	36593.5
								481.751	36636.1
								481.651	36967.5
								481.551	36728.4
								481.451	36730.8
								481.351	36565.1
								481.251	36726
								481.151	36588.7
								481.051	36278.6
								480.951	36082.1
								480.851	36392.3
								480.751	36406.5
								480.651	36553.2
								480.551	36091.6
								480.451	36077.4
								480.351	36378.1
								480.251	36259.7
								480.151	36328.3
								480.051	36323.6
								479.951	36075
								479.851	35914.1	35914.1	35914.1	36191	36191
								479.751	36600.6	35911.8	35911.8	36192.4	36192.4
								479.651	36536.7	35909.8	35909.8	36194.2	36194.2
								479.551	36255	35908.6	35908.6	36196.9	36196.9
								479.451	36084.5	35908	35908	36200.3	36200.3
								479.351	36098.7	35907.4	35907.4	36203.7	36203.7
								479.251	36257.3	35906.3	35906.3	36206.7	36206.7
								479.151	36039.5	35905.8	35905.8	36210.5	36210.5
								479.051	36269.2	35904.6	35904.6	36213.6	36213.6
								478.951	36354.4	35903.2	35903.2	36216.5	36216.5
								478.851	36136.6	35902.4	35902.4	36220.2	36220.2
								478.751	36674	35899.9	35899.9	36222.2	36222.2
								478.651	36472.7	35898	35898	36225	36225
								478.551	35911.7	35897.9	35897.9	36229.7	36229.7
								478.451	36328.3	35896.5	35896.5	36233.2	36233.2
								478.351	36378.1	35894.9	35894.9	36236.6	36236.6
								478.251	36607.7	35892.6	35892.6	36239.4	36239.4
								478.151	36465.6	35890.7	35890.7	36242.7	36242.7
								478.051	36214.7	35889.6	35889.6	36247	36247
								477.951	36174.5	35888.7	35888.7	36251.5	36251.5
								477.851	36451.4	35886.9	35886.9	36255.2	36255.2
								477.751	36487	35884.9	35884.9	36258.9	36258.9
								477.651	36655	35882.4	35882.4	36262.2	36262.2
								477.551	36799.4	35879.3	35879.3	36265.2	36265.2
								477.451	36458.5	35877.4	35877.4	36269.4	36269.4
								477.351	36397	35875.7	35875.7	36273.9	36273.9
								477.251	36198.1	35874.7	35874.7	36279.2	36279.2
								477.151	36311.8	35873.2	35873.2	36284.4	36284.4
								477.051	36243.1	35872	35872	36289.8	36289.8
								476.951	36434.9	35870.2	35870.2	36294.9	36294.9
								476.851	36423	35868.4	35868.4	36300.1	36300.1
								476.751	36394.6	35866.6	35866.6	36305.6	36305.6
								476.651	36468	35864.7	35864.7	36311	36311
								476.551	36586.4	35862.3	35862.3	36316.2	36316.2
								476.451	36692.9	35859.5	35859.5	36321.3	36321.3
								476.351	36617.2	35857.1	35857.1	36326.7	36326.7
								476.251	36581.6	35854.7	35854.7	36332.5	36332.5
								476.151	36851.5	35851.4	35851.4	36337.7	36337.7
								476.051	37159.3	35847.1	35847.1	36342	36342
								475.951	36768.7	35844.1	35844.1	36347.8	36347.8
								475.851	36226.5	35842.8	35842.8	36355.7	36355.7
								475.751	36477.5	35840.7	35840.7	36362.9	36362.9
								475.651	37182.9	35836.3	35836.3	36368.1	36368.1
								475.551	37294.2	35831.5	35831.5	36373.2	36373.2
								475.451	37426.8	35826.3	35826.3	36378.2	36378.2
								475.351	36853.9	35822.9	35822.9	36385.3	36385.3
								475.251	37346.3	35817.9	35817.9	36391.1	36391.1
								475.151	37206.6	35813.3	35813.3	36397.6	36397.6
								475.051	36868.1	35809.8	35809.8	36405.6	36405.6
								474.951	37199.5	35805.3	35805.3	36412.9	36412.9
								474.851	37419.7	35800	35800	36419.9	36419.9
								474.751	37206.6	35795.3	35795.3	36427.9	36427.9
								474.651	37057.5	35791.2	35791.2	36436.8	36436.8
								474.551	37197.1	35786.5	35786.5	36445.8	36445.8
								474.451	36915.4	35782.8	35782.8	36456.2	36456.2
								474.351	37126.1	35778.4	35778.4	36466.4	36466.4
								474.251	37109.5	35774	35774	36477.2	36477.2
								474.151	36877.6	35770.4	35770.4	36489.4	36489.4
								474.051	36882.3	35766.7	35766.7	36502.3	36502.3
								473.951	37575.9	35760.8	35760.8	36513.5	36513.5
								473.851	37455.2	35755.2	35755.2	36526	36526
								473.751	37412.6	35749.7	35749.7	36539.5	36539.5
								473.651	37436.2	35744.2	35744.2	36553.7	36553.7
								473.551	37325	35739	35739	36569.4	36569.4
								473.451	37767.7	35732.3	35732.3	36584.7	36584.7
								473.351	37611.4	35726.1	35726.1	36601.8	36601.8
								473.251	37668.2	35719.7	35719.7	36620	36620
								473.151	37450.4	35714	35714	36640.3	36640.3
								473.051	37280	35708.8	35708.8	36662.8	36662.8
								472.951	37457.5	35703.1	35703.1	36686.6	36686.6
								472.851	37644.6	35696.7	35696.7	36711.6	36711.6
								472.751	37703.7	35690.1	35690.1	36738.6	36738.6
								472.651	37822.1	35683	35683	36767.6	36767.6
								472.551	37578.3	35676.8	35676.8	36799.9	36799.9
								472.451	37907.3	35669.4	35669.4	36834	36834
								472.351	38058.8	35661.5	35661.5	36870.8	36870.8
								472.251	38229.3	35653.1	35653.1	36910.4	36910.4
								472.151	38103.8	35645	35645	36954.2	36954.2
								472.051	37623.2	35638.5	35638.5	37003.8	37003.8
								471.951	37407.8	35632.6	35632.6	37058.5	37058.5
								471.851	38305	35623.8	35623.8	37115.3	37115.3
								471.751	38281.4	35615.1	35615.1	37177.6	37177.6
								471.651	38215.1	35606.5	35606.5	37246	37246
								471.551	38335.8	35597.5	35597.5	37320.3	37320.3
								471.451	38421	35588.2	35588.2	37401.4	37401.4
								471.351	38231.6	35579.5	35579.5	37490.6	37490.6
								471.251	38726.4	35569.1	35569.1	37586.4	37586.4
								471.151	38359.5	35559.9	35559.9	37692.1	37692.1
								471.051	38518.1	35550.1	35550.1	37806.8	37806.8
								470.951	38314.5	35541	35541	37932.4	37932.4
								470.851	38070.7	35532.6	35532.6	38069.7	38069.7
								470.751	38650.6	35522.3	35522.3	38216.8	38216.8
								470.651	38989.2	35510.9	35510.9	38375.3	38375.3
								470.551	39223.5	35498.7	35498.7	38546.2	38546.2
								470.451	39448.4	35485.6	35485.6	38730.5	38730.5
								470.351	39195.1	35473.4	35473.4	38930.5	38930.5
								470.251	38863.7	35462.2	35462.2	39147.3	39147.3
								470.151	39038.9	35450.4	35450.4	39380.1	39380.1
								470.051	39730.1	35436.3	35436.3	39627.9	39627.9
								469.951	39623.6	35422.5	35422.5	39894.2	39894.2
								469.851	40045	35407.2	35407.2	40178.1	40178.1
								469.751	40499.5	35390.4	35390.4	40480	40480
								469.651	40551.6	35373.4	35373.4	40802.2	40802.2
								469.551	40698.3	35355.8	35355.8	41144.8	41144.8
								469.451	41174.2	35336.7	35336.7	41507.4	41507.4
								469.351	41332.8	35316.9	35316.9	41891.6	41891.6
								469.251	41425.1	35296.8	35296.8	42297.9	42297.9
								469.151	42374.4	35273.4	35273.4	42723.9	42723.9
								469.051	41919.9	35251.5	35251.5	43174.5	43174.5
								468.951	42050.1	35229.1	35229.1	43647.8	43647.8
								468.851	42535.4	35205	35205	44142.8	44142.8
								468.751	43044.3	35179.2	35179.2	44659.1	44659.1
								468.651	43584.1	35151.5	35151.5	45196.5	45196.5
								468.551	43998.3	35122.3	35122.3	45754.9	45754.9
								468.451	44661.2	35090.9	35090.9	46332.9	46332.9
								468.351	45054.2	35058.1	35058.1	46930.7	46930.7
								468.251	46145.5	35021.6	35021.6	47545.1	47545.1
								468.151	46716	34983.1	34983.1	48176.7	48176.7
								468.051	47229.7	34942.8	34942.8	48824.4	48824.4
								467.951	47807.3	34900.4	34900.4	49486.5	49486.5
								467.851	48531.7	34855.5	34855.5	50161	50161
								467.751	49907.1	34806	34806	50843.8	50843.8
								467.651	50430.3	34754.5	34754.5	51535.6	51535.6
								467.551	50816.1	34701.7	34701.7	52234.6	52234.6
								467.451	51348.8	34646.9	34646.9	52937.9	52937.9
								467.351	52402.2	34588.5	34588.5	53641	53641
								467.251	52998.8	34527.9	34527.9	54342.6	54342.6
								467.151	54431	34462.4	34462.4	55036.8	55036.8
								467.051	55590.9	34392.9	34392.9	55721.2	55721.2
								466.951	55804	34322.4	34322.4	56395.3	56395.3
								466.851	56781.7	34248.5	34248.5	57053	57053
								466.751	57392.4	34172.4	34172.4	57691.5	57691.5
								466.651	58843.6	34091.2	34091.2	58304.1	58304.1
								466.551	59861.5	34006.5	34006.5	58887.8	58887.8
								466.451	60848.7	33918.2	33918.2	59438.6	59438.6
								466.351	61225.1	33828.4	33828.4	59953.9	59953.9
								466.251	61599.1	33737.1	33737.1	60429.5	60429.5
								466.151	62742.5	33641.7	33641.7	60858.4	60858.4
								466.051	63540.3	33543.4	33543.4	61237.5	61237.5
								465.951	63826.7	33443.8	33443.8	61564.4	61564.4
								465.851	64439.8	33341.9	33341.9	61834.2	61834.2
								465.751	64648.2	33238.9	33238.9	62044.8	62044.8
								465.651	64046.9	33137.7	33137.7	62195.8	62195.8
								465.551	64847	33033.4	33033.4	62280.1	62280.1
								465.451	65142.9	32927.9	32927.9	62297.5	62297.5
								465.351	64520.3	32824	32824	62249.7	62249.7
								465.251	64054	32721.4	32721.4	62135.5	62135.5
								465.151	64110.8	32618.2	32618.2	61953.5	61953.5
								465.051	63940.3	32515.3	32515.3	61705.2	61705.2
								464.951	62351.9	32417.2	32417.2	61396.7	61396.7
								464.851	61712.7	32320.9	32320.9	61027	61027
								464.751	61494.9	32225.1	32225.1	60597.5	60597.5
								464.651	60855.8	32131	32131	60112.7	60112.7
								464.551	59440.1	32041.3	32041.3	59578.8	59578.8
								464.451	58611.6	31954	31954	58997.7	58997.7
								464.351	57861.2	31868.9	31868.9	58373.3	58373.3
								464.251	56653.8	31787.5	31787.5	57711.5	57711.5
								464.151	55534.1	31709.5	31709.5	57016.4	57016.4
								464.051	54170.6	31635.8	31635.8	56293.1	56293.1
								463.951	52892.2	31566	31566	55545.7	55545.7
								463.851	52442.4	31497.4	31497.4	54775.9	54775.9
								463.751	51519.2	31431.7	31431.7	53989.3	53989.3
								463.651	51199.6	31366.8	31366.8	53188	53188
								463.551	49890.5	31306	31306	52379.1	52379.1
								463.451	49199.3	31247.3	31247.3	51564.1	51564.1
								463.351	48176.6	31191.8	31191.8	50747.7	50747.7
								463.251	47409.6	31138.6	31138.6	49932.1	49932.1
								463.151	46178.6	31089.2	31089.2	49122.1	49122.1
								463.051	45802.2	31041	31041	48317.6	48317.6
								462.951	45435.3	30993.8	30993.8	47521.2	47521.2
								462.851	44978.4	30947.9	30947.9	46735.6	46735.6
								462.751	44372.4	30903.9	30903.9	45963.5	45963.5
								462.651	43780.6	30861.7	30861.7	45206.8	45206.8
								462.551	43049.1	30821.8	30821.8	44467.8	44467.8
								462.451	42727.1	30782.8	30782.8	43746.7	43746.7
								462.351	42265.5	30745.2	30745.2	43045.4	43045.4
								462.251	41302	30710.6	30710.6	42366.7	42366.7
								462.151	40996.6	30677	30677	41709.5	41709.5
								462.051	40793	30643.9	30643.9	41074.3	41074.3
								461.951	40082.9	30613	30613	40463.5	40463.5
								461.851	39453.2	30584.1	30584.1	39877.2	39877.2
								461.751	39431.9	30555.2	30555.2	39314	39314
								461.651	39474.5	30526	30526	38773.7	38773.7
								461.551	39323	30497.2	30497.2	38257.1	38257.1
								461.451	38565.4	30470.9	30470.9	37766.1	37766.1
								461.351	38271.9	30445.4	30445.4	37299.1	37299.1
								461.251	38354.7	30419.5	30419.5	36854.5	36854.5
								461.151	37983.1	30394.8	30394.8	36433.4	36433.4
								461.051	37727.4	30370.9	30370.9	36035.1	36035.1
								460.951	37656.4	30347.1	30347.1	35658.4	35658.4
								460.851	36936.7	30325.6	30325.6	35304.7	35304.7
								460.751	36882.3	30304.3	30304.3	34971.3	34971.3
								460.651	36915.4	30282.7	30282.7	34657.2	34657.2
								460.551	36633.7	30262	30262	34362.6	34362.6
								460.451	36619.5	30241.3	30241.3	34085.9	34085.9
								460.351	36120	30222.1	30222.1	33827.9	33827.9
								460.251	35914.1	30203.6	30203.6	33586.9	33586.9
								460.151	35611.1	30186	30186	33362.2	33362.2
								460.051	36094	30166.7	30166.7	33150.5	33150.5
								459.951	35729.4	30148.6	30148.6	32953.9	32953.9
								459.851	35925.9	30129.8	30129.8	32769.5	32769.5
								459.751	35611.1	30112	30112	32598.3	32598.3
								459.651	35225.2	30095.4	30095.4	32439.9	32439.9
								459.551	34971.9	30079.5	30079.5	32292.9	32292.9
								459.451	35050	30063.4	30063.4	32155.5	32155.5
								459.351	34770.7	30048.1	30048.1	32028.4	32028.4
								459.251	34467.7	30033.7	30033.7	31910.7	31910.7
								459.151	34503.2	30019.2	30019.2	31800.9	31800.9
								459.051	34607.3	30004.3	30004.3	31698.1	31698.1
								458.951	34545.8	29989.6	29989.6	31602.2	31602.2
								458.851	33882.9	29977	29977	31514.7	31514.7
								458.751	33582.3	29965.3	29965.3	31434	31434
								458.651	33856.9	29952.7	29952.7	31357.5	31357.5
								458.551	33774	29940.4	29940.4	31286.1	31286.1
								458.451	33923.2	29927.5	29927.5	31218.6	31218.6
								458.351	33622.5	29915.5	29915.5	31156.1	31156.1
								458.251	33501.8	29903.9	29903.9	31097.6	31097.6
								458.151	33587	29892	29892	31042.2	31042.2
								458.051	33179.9	29881.4	29881.4	30991.1	30991.1
								457.951	33052	29871.1	29871.1	30943.2	30943.2
								457.851	33350.3	29859.9	29859.9	30896.8	30896.8
								457.751	32767.9	29850.5	29850.5	30854.5	30854.5
								457.651	32540.7	29841.9	29841.9	30815.1	30815.1
								457.551	32739.5	29832.5	29832.5	30777	30777
								457.451	32876.8	29822.7	29822.7	30740	30740
								457.351	32628.3	29813.7	29813.7	30705.4	30705.4
								457.251	32173.8	29806.1	29806.1	30673.8	30673.8
								457.151	32166.7	29798.6	29798.6	30643.4	30643.4
								457.051	32057.8	29791.3	29791.3	30614.6	30614.6
								456.951	31946.5	29784.4	29784.4	30587.1	30587.1
								456.851	32057.8	29777.1	29777.1	30560.3	30560.3
								456.751	31783.2	29770.7	29770.7	30535.3	30535.3
								456.651	32152.5	29763.1	29763.1	30509.9	30509.9
								456.551	31875.5	29756.3	29756.3	30486.2	30486.2
								456.451	31700.3	29750.1	29750.1	30463.7	30463.7
								456.351	31245.8	29745.4	29745.4	30443.3	30443.3
								456.251	31489.6	29739.9	29739.9	30422.8	30422.8
								456.151	31127.4	29735.5	29735.5	30404	30404
								456.051	31125.1	29731.1	29731.1	30385.7	30385.7
								455.951	31331	29726	29726	30367.2	30367.2
								455.851	31674.3	29719.8	29719.8	30348	30348
								455.751	31534.6	29714	29714	30329.7	30329.7
								455.651	31458.8	29708.4	29708.4	30312	30312
								455.551	31345.2	29703.2	29703.2	30295.1	30295.1
								455.451	31224.5	29698.4	29698.4	30278.9	30278.9
								455.351	31224.5	29693.6	29693.6	30263.1	30263.1
								455.251	31260	29688.6	29688.6	30247.4	30247.4
								455.151	31328.6	29683.4	29683.4	30231.8	30231.8
								455.051	31075.3	29679	29679	30217.3	30217.3
								454.951	31077.7	29674.6	29674.6	30203.1	30203.1
								454.851	30964.1	29670.5	29670.5	30189.5	30189.5
								454.751	30814.9	29666.9	29666.9	30176.6	30176.6
								454.651	31091.9	29662.4	29662.4	30163.1	30163.1
								454.551	30770	29658.9	29658.9	30150.8	30150.8
								454.451	31125.1	29654.2	29654.2	30137.6	30137.6
								454.351	30975.9	29650	29650	30125.1	30125.1
								454.251	30748.7	29646.6	29646.6	30113.5	30113.5
								454.151	30665.8	29643.4	29643.4	30102.4	30102.4
								454.051	30810.2	29639.7	29639.7	30091.1	30091.1
								453.951	31113.2	29635	29635	30078.8	30078.8
								453.851	30793.6	29631.4	29631.4	30067.8	30067.8
								453.751	30864.7	29627.5	29627.5	30056.8	30056.8
								453.651	31089.5	29622.8	29622.8	30045.1	30045.1
								453.551	30762.9	29619.2	29619.2	30034.7	30034.7
								453.451	30833.9	29615.4	29615.4	30024.2	30024.2
								453.351	30930.9	29611.2	29611.2	30013.5	30013.5
								453.251	30928.6	29607	29607	30003	30003
								453.151	31120.3	29602.1	29602.1	29992	29992
								453.051	31222.1	29596.9	29597	29980.7	29980.7
								452.951	31205.5	29591.8	29591.8	29969.6	29969.7
								452.851	30751	29588.1	29588.1	29960.2	29960.2
								452.751	30632.7	29584.8	29584.8	29951.2	29951.2
								452.651	30912	29580.6	29580.6	29941.4	29941.5
								452.551	30857.5	29576.5	29576.5	29932	29932
								452.451	30762.9	29572.7	29572.7	29922.9	29922.9
								452.351	30862.3	29568.6	29568.6	29913.6	29913.7
								452.251	31096.6	29563.7	29563.7	29903.6	29903.7
								452.151	31146.4	29558.6	29558.7	29893.6	29893.7
								452.051	31198.4	29553.3	29553.4	29883.5	29883.6
								451.951	31342.8	29547.5	29547.6	29872.9	29873.1
								451.851	31020.9	29542.8	29542.9	29863.6	29863.7
								451.751	31262.4	29537.2	29537.4	29853.5	29853.7
								451.651	31418.6	29531.1	29531.4	29842.9	29843.2
								451.551	30734.4	29527.3	29527.6	29834.7	29835
								451.451	30597.1	29523.8	29524.2	29827	29827.4
								451.351	31004.3	29519.1	29519.5	29818.1	29818.5
								451.251	31153.5	29513.8	29514.4	29808.7	29809.3
								451.151	31108.5	29508.6	29509.3	29799.5	29800.2
								451.051	31051.7	29503.6	29504.5	29790.6	29791.5
								450.951	31501.4	29497.1	29498.2	29780.2	29781.4
								450.851	31373.6	29491	29492.4	29770.4	29771.7
								450.751	31148.7	29485.6	29487.3	29761.3	29763
								450.651	31009.1	29480.7	29482.8	29752.7	29754.8
								450.551	30997.2	29475.8	29478.3	29744.2	29746.7
								450.451	30812.6	29471.4	29474.5	29736.4	29739.4
								450.351	30500.1	29468.1	29471.8	29729.6	29733.4
								450.251	30680	29464.2	29468.7	29722.4	29726.9
								450.151	31006.7	29459.2	29464.6	29714	29719.5
								450.051	30431.4	29456	29462.6	29707.7	29714.3
								449.951	30611.4	29452.3	29460.2	29700.7	29708.7
								449.851	31328.6	29446.1	29455.7	29691.5	29701.1
								449.751	30845.7	29441.6	29453.1	29683.9	29695.4
								449.651	30504.8	29438.1	29451.9	29677.4	29691.2
								449.551	30836.2	29433.5	29450.1	29669.9	29686.5
								449.451	30350.9	29430.5	29450.4	29664	29683.8
								449.351	30436.2	29427.2	29450.9	29657.9	29681.5
								449.251	30668.2	29423.2	29451.4	29651	29679.2
								449.151	31020.9	29417.9	29451.5	29643	29676.6
								449.051	30646.9	29413.9	29453.7	29636.3	29676.1
								448.951	30817.3	29409.3	29456.4	29629	29676.2
								448.851	30881.2	29404.4	29460.2	29621.6	29677.4
								448.751	30355.7	29401.3	29467.1	29615.9	29681.7
								448.651	30528.5	29397.6	29475.1	29609.7	29687.2
								448.551	31035.1	29392.2	29483.3	29601.8	29693
								448.451	30682.4	29387.9	29494.9	29595.1	29702.1
								448.351	30554.5	29384.1	29509.4	29588.9	29714.2
								448.251	30857.5	29379.2	29525.7	29581.7	29728.2
								448.151	30668.2	29374.9	29545.9	29575.1	29746.1
								448.051	30594.8	29370.9	29570	29568.8	29768
								447.951	30516.7	29367	29598.6	29562.8	29794.3
								447.851	30814.9	29362.2	29631	29555.8	29824.5
								447.751	31229.2	29356	29667.3	29547.4	29858.7
								447.651	31174.8	29350	29709.9	29539.3	29899.2
								447.551	31231.6	29343.8	29759	29531	29946.2
								447.451	31203.2	29337.6	29815.9	29522.7	30001.1
								447.351	30781.8	29332.8	29882.7	29515.9	30065.8
								447.251	31065.9	29327	29958	29508.1	30139.2
								447.151	31655.3	29319.2	30042	29498.5	30221.2
								447.051	31368.9	29312.4	30138.6	29489.7	30315.9
								446.951	31922.8	29303.7	30246.4	29479.2	30421.8
								446.851	31641.1	29296	30369.5	29469.5	30543
								446.751	31899.2	29287.3	30507.5	29459	30679.2
								446.651	32114.6	29277.9	30662.2	29447.8	30832.1
								446.551	32464.9	29267.3	30834.8	29435.5	31002.9
								446.451	32578.6	29256.3	31027.7	29422.7	31194.2
								446.351	32720.6	29244.8	31242.9	29409.5	31407.6
								446.251	32772.7	29233.1	31482.4	29396.1	31645.4
								446.151	32817.7	29221.1	31748.5	29382.5	31909.8
								446.051	33007	29208.6	32042.6	29368.3	32202.3
								445.951	33594.1	29194	32365.7	29352.1	32523.8
								445.851	34294.8	29177.1	32719.6	29333.6	32876.1
								445.751	34557.6	29159.2	33108.1	29314.2	33263.1
								445.651	34365.9	29142	33534.9	29295.3	33688.3
								445.551	34694.9	29123.5	34000.7	29275.4	34152.5
								445.451	35476.1	29102.5	34506	29252.9	34656.4
								445.351	35925.9	29079.9	35054.3	29228.8	35203.2
								445.251	36456.2	29055.5	35647.4	29202.9	35794.8
								445.151	36612.4	29030.4	36288.4	29176.4	36434.4
								445.051	36974.6	29004.1	36978.5	29148.7	37123.1
								444.951	37682.4	28975.4	37718.2	29118.6	37861.3
								444.851	38456.5	28944.1	38508.4	29085.9	38650.2
								444.751	39112.3	28910.4	39350.5	29050.9	39491
								444.651	40163.3	28873.2	40244	29012.4	40383.1
								444.551	40994.3	28833.2	41189.7	28971	41327.5
								444.451	41448.8	28791.5	42188.5	28928	42325
								444.351	42535.4	28746.1	43237.6	28881.3	43372.8
								444.251	43113	28698.7	44337.2	28832.6	44471.2
								444.151	44152.2	28647.6	45483.7	28780.4	45616.5
								444.051	45208	28593	46674.4	28724.5	46805.9
								443.951	46285.1	28534.6	47905.6	28664.9	48035.9
								443.851	47201.3	28473	49173.7	28602.1	49302.8
								443.751	48560.1	28406.7	50472	28534.7	50600
								443.651	49663.3	28336.6	51795.7	28463.4	51922.4
								443.551	51455.3	28260.4	53135.5	28386	53261.2
								443.451	52906.4	28179.1	54485.3	28303.6	54609.8
								443.351	54303.1	28093	55836.9	28216.4	55960.2
								443.251	55920	28001.3	57180.4	28123.6	57302.7
								443.151	57712	27903.4	58505.8	28024.6	58626.9
								443.051	59198.7	27800.3	59803.6	27920.4	59923.7
								442.951	60514.9	27692.5	61063.8	27811.6	61182.9
								442.851	61423.9	27581.4	62276.7	27699.4	62394.7
								442.751	63097.6	27464.4	63428.4	27581.4	63545.4
								442.651	65045.9	27340.7	64506.9	27456.6	64622.8
								442.551	66783.5	27210.8	65501.6	27325.7	65616.5
								442.451	68310.4	27075.4	66402.4	27189.4	66516.3
								442.351	69141.3	26936.9	67201.3	27049.9	67314.3
								442.251	70277.6	26794.3	67887.8	26906.3	67999.9
								442.151	70994.9	26648.7	68454.6	26759.8	68565.6
								442.051	71593.8	26500.8	68894.3	26610.9	69004.5
								441.951	71520.4	26352.6	69202.9	26461.8	69312.1
								441.851	72375	26201.1	69372.2	26309.4	69480.5
								441.751	72169	26049.8	69402.2	26157.2	69509.6
								441.651	72138.2	25898.1	69290.2	26004.6	69396.7
								441.551	71932.3	25746.6	69036.4	25852.2	69142
								441.451	70466.9	25599.5	68646	25704.2	68750.7
								441.351	70133.2	25452.9	68118.1	25556.8	68221.9
								441.251	69238.3	25308.8	67458.7	25411.9	67561.7
								441.151	68315.1	25167.3	66673.6	25269.5	66775.8
								441.051	66695.9	25030.7	65772.1	25132	65873.5
								440.951	64655.3	24900.3	64763.6	25000.8	64864.1
								440.851	63814.9	24772.2	63653.3	24871.9	63753
								440.751	62233.5	24649	62453.6	24747.9	62552.5
								440.651	60010.7	24532.6	61177	24630.7	61275.1
								440.551	58436.4	24421.1	59832.5	24518.4	59929.8
								440.451	56604.1	24315.2	58432.1	24411.7	58528.7
								440.351	55103.3	24213.9	56986	24309.7	57081.8
								440.251	53538.5	24117.4	55505.6	24212.4	55600.7
								440.151	51703.9	24026.6	54002.8	24120.9	54097.1
								440.051	50816.1	23938.5	52484.8	24032	52578.4
								439.951	48761.3	23856.8	50965.7	23949.6	51058.5
								439.851	47035.6	23780.5	49453.6	23872.6	49545.7
								439.751	46091	23707.1	47954.8	23798.5	48046.2
								439.651	44784.3	23637.8	46478.3	23728.5	46569
								439.551	43212.4	23573.4	45032.3	23663.4	45122.3
								439.451	41749.4	23513.6	43622.6	23602.9	43711.9
								439.351	40326.7	23458.2	42254.8	23546.9	42343.4
								439.251	39384.5	23405.8	40931.8	23493.8	41019.8
								439.151	38743	23355.4	39656.7	23442.7	39744
								439.051	38103.8	23306.9	38432.6	23393.5	38519.3
								438.951	37246.8	23261	37262.7	23347	37348.7
								438.851	36273.9	23218.2	36149.1	23303.5	36234.5
								438.751	35611.1	23177.4	35091.9	23262.1	35176.7
								438.651	34872.5	23138.9	34092	23223	34176.1
								438.551	33634.4	23104.4	33151.1	23187.9	33234.6
								438.451	33250.9	23071	32266	23153.9	32348.8
								438.351	32630.6	23039.6	31436.6	23121.8	31518.8
								438.251	32344.2	23008.9	30660.8	23090.6	30742.4
								438.151	31539.3	22980.9	29938.7	23061.9	30019.8
								438.051	30455.1	22956.3	29269.8	23036.8	29350.2
								437.951	30417.2	22931.7	28648.5	23011.6	28728.4
								437.851	30450.4	22907	28072.8	22986.3	28152.1
								437.751	29650.2	22884.8	27543.1	22963.6	27621.9
								437.651	29290.4	22863.7	27055.9	22941.9	27134
								437.551	28923.5	22843.8	26608.8	22921.4	26686.4
								437.451	28798	22824.2	26198.8	22901.3	26275.9
								437.351	27983.7	22807.3	25825.9	22883.8	25902.4
								437.251	27749.3	22791	25485.9	22867	25561.9
								437.151	27448.7	22775.7	25176.9	22851.1	25252.3
								437.051	26783.5	22762.5	24897.8	22837.4	24972.7
								436.951	26613	22749.8	24644.9	22824.2	24719.3
								436.851	26291.1	22738.2	24416.9	22812.1	24490.8
								436.751	26137.2	22727	24211.1	22800.4	24284.5
								436.651	25912.3	22716.5	24026.1	22789.4	24099
								436.551	26149	22705.2	23858.6	22777.6	23931
								436.451	25531.2	22695.9	23709.8	22767.8	23781.7
								436.351	25301.5	22687.4	23576.9	22758.7	23648.3
								436.251	24960.6	22679.9	23458.9	22750.8	23529.7
								436.151	25192.6	22671.6	23352.5	22742	23422.9
								436.051	24981.9	22664	23258	22733.9	23327.9
								435.951	24271.8	22658.7	23175.9	22728.2	23245.4
								435.851	24420.9	22652.9	23102.4	22721.9	23171.4
								435.751	24141.6	22648	23038	22716.6	23106.5
								435.651	23895.4	22643.9	22981.6	22712	23049.6
								435.551	23715.5	22640.4	22932.2	22708	22999.8
								435.451	23867	22636.4	22888.1	22703.5	22955.2
								435.351	23519	22633.5	22850.2	22700.2	22916.9
								435.251	23433.7	22630.8	22817.1	22697.1	22883.4
								435.151	23464.5	22628.1	22787.8	22693.9	22853.7
								435.051	23452.7	22625.4	22762.2	22690.8	22827.6
								434.951	23599.5	22622.2	22739.1	22687.2	22804.1
								434.851	23455.1	22619.4	22719.1	22684	22783.7
								434.751	23365.1	22617	22701.9	22681.1	22766
								434.651	22846.7	22616.2	22688.4	22680	22752.1
								434.551	22408.7	22616.9	22678.1	22680.2	22741.4
								434.451	22583.9	22617	22668.8	22679.9	22731.7
								434.351	22617	22617	22660.8	22679.5	22723.3
								434.251	22562.6
								434.151	22505.8
								434.051	22060.7
								433.951	22117.5
								433.851	22183.8
								433.751	21935.3
								433.651	22070.2
								433.551	22174.4
								433.451	22231.2
								433.351	21814.5
								433.251	21764.8
								433.151	21745.9
								433.051	21892.6
								432.951	21227.4
								432.851	21476
								432.751	21558.9
								432.651	21518.6
								432.551	21461.8
								432.451	21497.3
								432.351	21414.5
								432.251	21071.2
								432.151	20853.4
								432.051	21206.1
								431.951	20772.9
								431.851	20872.3
								431.751	21016.7
								431.651	21085.4
								431.551	21002.5
								431.451	21099.6
								431.351	21286.6
								431.251	20915
								431.151	20744.5
								431.051	20907.9
								430.951	20706.6
								430.851	20746.9
								430.751	20413.1
								430.651	20709
								430.551	20822.6
								430.451	20578.8
								430.351	20422.6
								430.251	20500.7
								430.151	20552.8
								430.051	20503
								429.951	20810.8
								429.851	20060.4
								429.751	20138.5
								429.651	20112.4
								429.551	20039.1
								429.451	20214.2
								429.351	20398.9
								429.251	20600.1
								429.151	20517.3
								429.051	20346.8
								428.951	20060.4
								428.851	20140.9
								428.751	20181.1
								428.651	20079.3
								428.551	19998.8
								428.451	20237.9
								428.351	20183.5
								428.251	20105.3
								428.151	20124.3
								428.051	20055.6
								427.951	20065.1
								427.851	20020.1
								427.751	19979.9
								427.651	19987
								427.551	19906.5
								427.451	20228.4
								427.351	19783.4
								427.251	20001.2
								427.151	20112.4
								427.051	20062.7
								426.951	19847.3
								426.851	19849.7
								426.751	19802.3
								426.651	19605.8
								426.551	20048.5
								426.451	19766.8
								426.351	19712.4
								426.251	19736
								426.151	19863.9
								426.051	20093.5
								425.951	19634.3
								425.851	19553.8
								425.751	19541.9
								425.651	19882.8
								425.551	19889.9
								425.451	19544.3
								425.351	19570.3
								425.251	19807.1
								425.151	19842.6
								425.051	19364.4
								424.951	19833.1
								424.851	19821.3
								424.751	20017.8
								424.651	19560.9
