# Supplementary material for: Exploring the Piezoelectric Properties of Bismuth Ferrite Thin Films Using Piezoelectric Force Microscopy: A Case Study
Source: Materials (Basel). 2023 Apr 18;16(8):3203. doi: 10.3390/ma16083203 (PMC10146284; doi:10.3390/ma16083203)
Supplement: Supplementary file 1 [file materials-16-03203-s001.zip › BiFeO3-Pt-TiO2-Si.xlsx]

## Sheet: wide
Denis/BiFeO3/Pt/TiO2/Si/1/1: Sequence/wide
Binding energy (eV)	Counts per second	Trans Fn
1200	275274	19.0574
1199	274222	19.0623
1198	274576	19.0673
1197	274210	19.0722
1196	274666	19.0772
1195	275446	19.0821
1194	276582	19.0871
1193	276492	19.092
1192	276283	19.097
1191	276886	19.1019
1190	277277	19.1069
1189	278142	19.1118
1188	279010	19.1168
1187	278666	19.1217
1186	277744	19.1267
1185	277611	19.1316
1184	279834	19.1366
1183	280341	19.1415
1182	279308	19.1465
1181	280268	19.1514
1180	280873	19.1564
1179	280799	19.1613
1178	281320	19.1663
1177	282172	19.1712
1176	281484	19.1745
1175	281203	19.177
1174	282793	19.1796
1173	283334	19.1821
1172	284031	19.1846
1171	284938	19.1872
1170	284765	19.1897
1169	284839	19.1922
1168	285418	19.1948
1167	283854	19.1973
1166	284296	19.1998
1165	285159	19.2024
1164	284544	19.2049
1163	285605	19.2074
1162	286172	19.21
1161	287454	19.2125
1160	287683	19.215
1159	287977	19.2176
1158	287573	19.2201
1157	287679	19.2226
1156	289758	19.2252
1155	290845	19.2277
1154	289118	19.2302
1153	289249	19.2328
1152	291175	19.2353
1151	290031	19.2378
1150	291046	19.2404
1149	290612	19.2429
1148	291462	19.2454
1147	291832	19.248
1146	291581	19.2505
1145	292359	19.253
1144	293478	19.2556
1143	292656	19.2581
1142	292413	19.2606
1141	293138	19.2632
1140	293468	19.2657
1139	293669	19.2682
1138	294485	19.2708
1137	294648	19.2733
1136	294972	19.2758
1135	295645	19.2784
1134	295880	19.2809
1133	295958	19.2834
1132	297446	19.286
1131	297942	19.2885
1130	297794	19.291
1129	298778	19.2936
1128	298435	19.2961
1127	299798	19.2986
1126	299118	19.2997
1125	298346	19.3001
1124	299952	19.3006
1123	300155	19.301
1122	301637	19.3014
1121	301868	19.3018
1120	301992	19.3022
1119	302945	19.3027
1118	302382	19.3031
1117	303156	19.3035
1116	303556	19.3039
1115	304240	19.3044
1114	304961	19.3048
1113	305333	19.3052
1112	304810	19.3056
1111	305731	19.306
1110	305763	19.3065
1109	307799	19.3069
1108	309425	19.3073
1107	309198	19.3077
1106	310133	19.3081
1105	310412	19.3086
1104	310284	19.309
1103	310306	19.3094
1102	311297	19.3098
1101	309295	19.3102
1100	310710	19.3107
1099	310149	19.3111
1098	311421	19.3115
1097	310724	19.3119
1096	311470	19.3123
1095	311815	19.3128
1094	311251	19.3132
1093	312826	19.3136
1092	311833	19.314
1091	313520	19.3145
1090	314237	19.3149
1089	313614	19.3153
1088	313966	19.3157
1087	314907	19.3161
1086	315027	19.3166
1085	315596	19.317
1084	315584	19.3174
1083	316372	19.3178
1082	316097	19.3182
1081	316229	19.3187
1080	317582	19.3191
1079	318573	19.3195
1078	318945	19.3199
1077	319365	19.3203
1076	317861	19.3205
1075	318649	19.3206
1074	318022	19.3206
1073	318677	19.3207
1072	321029	19.3207
1071	320810	19.3208
1070	320390	19.3208
1069	321087	19.3209
1068	321443	19.3209
1067	320195	19.321
1066	321160	19.321
1065	320878	19.3211
1064	322699	19.3211
1063	320878	19.3212
1062	320935	19.3212
1061	321405	19.3213
1060	322929	19.3213
1059	322312	19.3214
1058	323051	19.3214
1057	323986	19.3215
1056	323922	19.3215
1055	324780	19.3216
1054	324695	19.3216
1053	325329	19.3217
1052	326016	19.3217
1051	326585	19.3218
1050	325646	19.3218
1049	326317	19.3219
1048	327248	19.3219
1047	327335	19.322
1046	329509	19.322
1045	330291	19.3221
1044	330128	19.3221
1043	330697	19.3222
1042	329503	19.3222
1041	329626	19.3223
1040	331783	19.3223
1039	332856	19.3224
1038	332337	19.3224
1037	332874	19.3225
1036	334480	19.3225
1035	334528	19.3226
1034	335163	19.3226
1033	335805	19.3227
1032	337700	19.3227
1031	338072	19.3228
1030	338090	19.3228
1029	339043	19.3229
1028	339413	19.3229
1027	337594	19.323
1026	339897	19.3223
1025	339668	19.3213
1024	340818	19.3203
1023	340992	19.3193
1022	340277	19.3184
1021	342480	19.3174
1020	342854	19.3164
1019	342146	19.3154
1018	343798	19.3144
1017	344359	19.3134
1016	346458	19.3124
1015	346038	19.3114
1014	348285	19.3104
1013	348017	19.3094
1012	349006	19.3084
1011	351531	19.3074
1010	351360	19.3065
1009	351937	19.3055
1008	352405	19.3045
1007	351121	19.3035
1006	350841	19.3025
1005	351352	19.3015
1004	352234	19.3005
1003	352074	19.2995
1002	351378	19.2985
1001	353030	19.2975
1000	355028	19.2965
999	357559	19.2955
998	358435	19.2946
997	360057	19.2936
996	364475	19.2926
995	366019	19.2916
994	365818	19.2906
993	363151	19.2896
992	359959	19.2886
991	358473	19.2876
990	355997	19.2866
989	353889	19.2856
988	354244	19.2846
987	353014	19.2836
986	350709	19.2827
985	349073	19.2817
984	348393	19.2807
983	348104	19.2797
982	349256	19.2787
981	350255	19.2777
980	353503	19.2767
979	358791	19.2757
978	363066	19.2747
977	370670	19.2737
976	377892	19.2708
975	385281	19.2671
974	393094	19.2633
973	395246	19.2595
972	387647	19.2558
971	372664	19.252
970	360721	19.2483
969	352337	19.2445
968	346799	19.2407
967	341913	19.237
966	337618	19.2332
965	333479	19.2295
964	329696	19.2257
963	327566	19.2219
962	326092	19.2182
961	325948	19.2144
960	326872	19.2107
959	325509	19.2069
958	324573	19.2031
957	324633	19.1994
956	325889	19.1956
955	325524	19.1919
954	326231	19.1881
953	326822	19.1843
952	326356	19.1806
951	326084	19.1768
950	328311	19.1731
949	328319	19.1693
948	327952	19.1655
947	327793	19.1618
946	329690	19.158
945	330549	19.1543
944	334024	19.1505
943	335957	19.1467
942	338345	19.143
941	338514	19.1392
940	340038	19.1355
939	337003	19.1317
938	336016	19.1279
937	334659	19.1242
936	332098	19.1204
935	330175	19.1167
934	328434	19.1129
933	328126	19.1091
932	328649	19.1054
931	328735	19.1016
930	327256	19.0979
929	327417	19.0941
928	329596	19.0903
927	329137	19.0866
926	328424	19.0815
925	327433	19.0759
924	328977	19.0703
923	326786	19.0647
922	326269	19.0591
921	326014	19.0535
920	326701	19.0479
919	326428	19.0423
918	327013	19.0366
917	327564	19.031
916	327550	19.0254
915	328655	19.0198
914	327919	19.0142
913	328629	19.0086
912	329921	19.003
911	329292	18.9974
910	329853	18.9918
909	330428	18.9861
908	330490	18.9805
907	330979	18.9749
906	331316	18.9693
905	331608	18.9637
904	331618	18.9581
903	331312	18.9525
902	331759	18.9469
901	331734	18.9412
900	331636	18.9356
899	333149	18.93
898	332203	18.9244
897	330687	18.9188
896	331262	18.9132
895	332378	18.9076
894	332034	18.902
893	331049	18.8963
892	331250	18.8907
891	332364	18.8851
890	331644	18.8795
889	330199	18.8739
888	327495	18.8683
887	323441	18.8627
886	321650	18.8571
885	319355	18.8514
884	319266	18.8458
883	318752	18.8402
882	318752	18.8346
881	318344	18.829
880	318577	18.8234
879	318899	18.8178
878	318133	18.8122
877	318484	18.8066
876	318889	18.7994
875	317502	18.7915
874	317805	18.7837
873	318249	18.7758
872	316521	18.7679
871	317773	18.7601
870	318414	18.7522
869	318191	18.7443
868	317069	18.7365
867	317108	18.7286
866	318814	18.7207
865	319067	18.7129
864	318927	18.705
863	319873	18.6971
862	319576	18.6893
861	319299	18.6814
860	320207	18.6735
859	321232	18.6657
858	320484	18.6578
857	321723	18.6499
856	323039	18.6421
855	322782	18.6342
854	322263	18.6263
853	323047	18.6185
852	324213	18.6106
851	323499	18.6027
850	323142	18.5949
849	323017	18.587
848	325574	18.5791
847	324519	18.5713
846	324965	18.5634
845	324428	18.5556
844	324048	18.5477
843	323487	18.5398
842	323582	18.532
841	323101	18.5241
840	321188	18.5162
839	319419	18.5084
838	318677	18.5005
837	318820	18.4926
836	317904	18.4848
835	316474	18.4769
834	312981	18.469
833	310434	18.4612
832	306883	18.4533
831	305307	18.4454
830	303834	18.4376
829	303649	18.4297
828	302543	18.4218
827	302593	18.414
826	301948	18.4085
825	302766	18.4041
824	302521	18.3998
823	301275	18.3954
822	300372	18.391
821	299679	18.3866
820	300939	18.3822
819	301064	18.3779
818	300403	18.3735
817	300784	18.3691
816	302191	18.3647
815	303014	18.3603
814	303621	18.356
813	304089	18.3516
812	306577	18.3472
811	308605	18.3428
810	311837	18.3385
809	313691	18.3341
808	315486	18.3297
807	317536	18.3253
806	315045	18.3209
805	311484	18.3166
804	307325	18.3122
803	306985	18.3078
802	305064	18.3034
801	302294	18.2991
800	300752	18.2947
799	299381	18.2903
798	298485	18.2859
797	298941	18.2815
796	298845	18.2772
795	299034	18.2728
794	299860	18.2684
793	300557	18.264
792	301287	18.2596
791	303116	18.2553
790	303719	18.2509
789	305631	18.2465
788	306903	18.2421
787	308051	18.2378
786	307801	18.2326
785	307062	18.2272
784	307446	18.2218
783	306720	18.2163
782	305978	18.2109
781	304087	18.2054
780	301566	18.2
779	298477	18.1945
778	296781	18.1891
777	296182	18.1836
776	296622	18.1782
775	295024	18.1728
774	294865	18.1673
773	295713	18.1619
772	295952	18.1564
771	297615	18.151
770	297343	18.1455
769	297213	18.1401
768	297548	18.1346
767	295993	18.1292
766	296338	18.1238
765	297195	18.1183
764	296435	18.1129
763	295508	18.1074
762	296157	18.102
761	297333	18.0965
760	296537	18.0911
759	296125	18.0857
758	297940	18.0802
757	298360	18.0748
756	299030	18.0693
755	298465	18.0639
754	299866	18.0584
753	300507	18.053
752	299946	18.0475
751	299930	18.0421
750	300350	18.0367
749	300949	18.0312
748	301868	18.0258
747	303164	18.0203
746	302849	18.0149
745	304690	18.0094
744	305160	18.004
743	307836	17.9985
742	307339	17.9931
741	306692	17.9877
740	305769	17.9822
739	305154	17.9768
738	304690	17.9713
737	306804	17.9659
736	306845	17.9604
735	308933	17.955
734	309437	17.9496
733	312141	17.9441
732	311568	17.9387
731	310957	17.9332
730	310469	17.9278
729	310213	17.9223
728	312368	17.9169
727	316247	17.9114
726	320326	17.9012
725	326125	17.8887
724	325791	17.8763
723	316726	17.8638
722	305210	17.8514
721	301613	17.839
720	302923	17.8265
719	303124	17.8141
718	301293	17.8016
717	297926	17.7892
716	296202	17.7767
715	299428	17.7643
714	304808	17.7519
713	314891	17.7394
712	327033	17.727
711	338884	17.7145
710	327952	17.7021
709	291438	17.6896
708	273237	17.6772
707	270578	17.6648
706	269302	17.6523
705	267851	17.6399
704	268532	17.6274
703	269097	17.615
702	268789	17.6025
701	269555	17.5901
700	270162	17.5777
699	269195	17.5652
698	267692	17.5528
697	267037	17.5403
696	267165	17.5279
695	266610	17.5154
694	267710	17.503
693	267236	17.4906
692	267067	17.4781
691	268239	17.4657
690	268156	17.4532
689	269702	17.4408
688	270261	17.4283
687	272878	17.4159
686	277470	17.4035
685	284329	17.391
684	297104	17.3786
683	311526	17.3661
682	327992	17.3537
681	339270	17.3412
680	333551	17.3288
679	316054	17.3164
678	295979	17.3039
677	280797	17.2915
676	268578	17.2832
675	260560	17.2768
674	255658	17.2705
673	251085	17.2641
672	247222	17.2577
671	245628	17.2513
670	244050	17.2449
669	243051	17.2386
668	243300	17.2322
667	242555	17.2258
666	241893	17.2194
665	240894	17.213
664	241465	17.2066
663	241713	17.2003
662	241333	17.1939
661	241425	17.1875
660	242543	17.1811
659	241893	17.1747
658	240862	17.1684
657	241160	17.162
656	241110	17.1556
655	241055	17.1492
654	241799	17.1428
653	241313	17.1365
652	242927	17.1301
651	241592	17.1237
650	242448	17.1173
649	242826	17.1109
648	243522	17.1046
647	242993	17.0982
646	244318	17.0918
645	243248	17.0854
644	243745	17.079
643	245248	17.0726
642	245379	17.0663
641	245940	17.0599
640	245331	17.0535
639	244529	17.0471
638	245650	17.0407
637	247206	17.0344
636	245618	17.028
635	246348	17.0216
634	246434	17.0152
633	247923	17.0088
632	248727	17.0025
631	248207	16.9961
630	248796	16.9897
629	248707	16.9833
628	248669	16.9769
627	249427	16.9706
626	250034	16.9642
625	250382	16.9578
624	250354	16.9514
623	251220	16.945
622	252036	16.9386
621	251867	16.9323
620	252036	16.9259
619	251676	16.9195
618	252299	16.9131
617	253885	16.9067
616	253809	16.9043
615	254024	16.9036
614	253403	16.9029
613	254522	16.9023
612	255009	16.9016
611	254158	16.9009
610	255809	16.9002
609	254985	16.8995
608	256438	16.8988
607	256534	16.8982
606	256928	16.8975
605	258124	16.8968
604	258110	16.8961
603	258446	16.8954
602	258609	16.8948
601	257547	16.8941
600	258599	16.8934
599	259005	16.8927
598	260948	16.892
597	261286	16.8914
596	261585	16.8907
595	261626	16.89
594	262255	16.8893
593	262968	16.8886
592	261557	16.888
591	263475	16.8873
590	263410	16.8866
589	263656	16.8859
588	264781	16.8852
587	265171	16.8846
586	265682	16.8839
585	265487	16.8832
584	266224	16.8825
583	265666	16.8818
582	265756	16.8812
581	265794	16.8805
580	266347	16.8798
579	266992	16.8791
578	267153	16.8784
577	267306	16.8777
576	267985	16.8708
575	269227	16.8611
574	269434	16.8514
573	270385	16.8417
572	270335	16.832
571	269931	16.8222
570	270870	16.8125
569	272421	16.8028
568	271559	16.7931
567	271871	16.7834
566	272228	16.7736
565	273881	16.7639
564	275121	16.7542
563	273384	16.7445
562	273754	16.7348
561	274781	16.725
560	275310	16.7153
559	276262	16.7056
558	276015	16.6959
557	277298	16.6862
556	278063	16.6764
555	278126	16.6667
554	278192	16.657
553	280600	16.6473
552	282421	16.6376
551	283219	16.6278
550	284654	16.6181
549	284903	16.6084
548	284017	16.5987
547	284674	16.589
546	282990	16.5792
545	281020	16.5695
544	279111	16.5598
543	278500	16.5501
542	275903	16.5404
541	274098	16.5306
540	271358	16.5209
539	268831	16.5112
538	266803	16.5015
537	266474	16.4918
536	266834	16.482
535	267806	16.4723
534	273973	16.4626
533	287866	16.4529
532	319600	16.4432
531	400907	16.4334
530	539900	16.4237
529	392157	16.414
528	269350	16.4043
527	256695	16.3946
526	253809	16.3848
525	251901	16.3751
524	251391	16.3654
523	250446	16.3557
522	250856	16.346
521	250965	16.3362
520	251015	16.3265
519	252353	16.3168
518	251767	16.3071
517	251815	16.2974
516	252583	16.2914
515	253296	16.2871
514	254215	16.2828
513	254657	16.2785
512	254878	16.2742
511	254376	16.2699
510	254977	16.2656
509	254060	16.2613
508	255381	16.257
507	255869	16.2527
506	255813	16.2484
505	258623	16.2441
504	258625	16.2398
503	258910	16.2355
502	260757	16.2311
501	261601	16.2268
500	261676	16.2225
499	263630	16.2182
498	263993	16.2139
497	264731	16.2096
496	265342	16.2053
495	267284	16.201
494	269028	16.1967
493	269475	16.1924
492	271390	16.1881
491	271547	16.1838
490	272787	16.1795
489	275374	16.1752
488	275750	16.1709
487	276568	16.1666
486	276102	16.1623
485	276894	16.158
484	276037	16.1537
483	273209	16.1494
482	272210	16.1451
481	271322	16.1408
480	268938	16.1365
479	269041	16.1322
478	271603	16.1279
477	273585	16.1236
476	274389	16.1199
475	276212	16.1166
474	278807	16.1132
473	282455	16.1098
472	288982	16.1064
471	297068	16.103
470	312358	16.0997
469	338669	16.0963
468	381402	16.0929
467	433529	16.0895
466	459293	16.0861
465	426574	16.0827
464	369571	16.0794
463	323992	16.076
462	293737	16.0726
461	274980	16.0692
460	260946	16.0658
459	250536	16.0625
458	241616	16.0591
457	233779	16.0557
456	229647	16.0523
455	226453	16.0489
454	226364	16.0456
453	225522	16.0422
452	225669	16.0388
451	225870	16.0354
450	225331	16.032
449	225964	16.0287
448	231687	16.0253
447	242452	16.0219
446	265863	16.0185
445	310109	16.0151
444	383996	16.0118
443	465468	16.0084
442	483598	16.005
441	412480	16.0016
440	318750	15.9982
439	252136	15.9948
438	212170	15.9915
437	188486	15.9881
436	173365	15.9847
435	163960	15.9813
434	156501	15.9779
433	151532	15.9746
432	148177	15.9712
431	145460	15.9678
430	143669	15.9644
429	141763	15.961
428	140240	15.9577
427	140656	15.9543
426	138756	15.9526
425	138700	15.9516
424	138123	15.9507
423	138069	15.9497
422	136963	15.9488
421	137464	15.9478
420	137098	15.9468
419	137050	15.9459
418	136943	15.9449
417	136433	15.944
416	135989	15.943
415	135233	15.9421
414	135428	15.9411
413	135866	15.9402
412	136326	15.9392
411	136186	15.9383
410	136149	15.9373
409	135345	15.9363
408	135790	15.9354
407	136053	15.9344
406	135991	15.9335
405	135798	15.9325
404	135685	15.9316
403	135544	15.9306
402	136525	15.9297
401	135309	15.9287
400	136192	15.9278
399	136151	15.9268
398	136937	15.9259
397	136149	15.9249
396	136419	15.9239
395	137868	15.923
394	137504	15.922
393	137323	15.9211
392	138001	15.9201
391	137948	15.9192
390	137530	15.9182
389	137522	15.9173
388	137645	15.9163
387	136901	15.9154
386	138282	15.9083
385	137993	15.8985
384	138260	15.8887
383	137812	15.8789
382	138805	15.8691
381	138873	15.8593
380	139257	15.8495
379	138945	15.8396
378	139582	15.8298
377	139002	15.82
376	139840	15.8102
375	140023	15.8004
374	139534	15.7906
373	139305	15.7808
372	139044	15.771
371	139846	15.7612
370	141016	15.7514
369	140569	15.7416
368	140163	15.7318
367	140398	15.722
366	140881	15.7122
365	140254	15.7024
364	141391	15.6926
363	141323	15.6828
362	141942	15.6729
361	141727	15.6631
360	142929	15.6533
359	142531	15.6435
358	142226	15.6337
357	142135	15.6239
356	143235	15.6141
355	143233	15.6043
354	143365	15.5945
353	143484	15.5847
352	143430	15.5749
351	143016	15.5651
350	144449	15.5553
349	145345	15.5455
348	144891	15.5357
347	145146	15.5259
346	145263	15.5161
345	145044	15.5062
344	145954	15.4964
343	146031	15.4866
342	145255	15.4768
341	145813	15.467
340	147098	15.4572
339	147003	15.4474
338	146822	15.4376
337	147397	15.4278
336	146975	15.418
335	147379	15.4082
334	148028	15.3984
333	148256	15.3886
332	147448	15.3788
331	148235	15.369
330	148863	15.3592
329	148515	15.3494
328	149345	15.3395
327	149365	15.3297
326	149253	15.3199
325	149640	15.3101
324	150414	15.3003
323	150915	15.2905
322	151204	15.2807
321	151934	15.2709
320	150730	15.2611
319	152525	15.2513
318	152915	15.2415
317	152875	15.2317
316	152760	15.2219
315	153433	15.2121
314	153419	15.2023
313	153415	15.1925
312	153367	15.1827
311	154038	15.1728
310	154818	15.163
309	154748	15.1532
308	155393	15.1434
307	155570	15.1336
306	155737	15.1238
305	155934	15.114
304	156348	15.1042
303	156189	15.0944
302	156442	15.0846
301	156921	15.0748
300	156271	15.065
299	156362	15.0552
298	156165	15.0454
297	156818	15.0356
296	157210	15.0278
295	156929	15.0209
294	156243	15.014
293	158046	15.0071
292	158700	15.0003
291	159124	14.9934
290	160014	14.9865
289	165700	14.9796
288	165773	14.9727
287	170563	14.9658
286	206801	14.959
285	226788	14.9521
284	177447	14.9452
283	159343	14.9383
282	158591	14.9314
281	158253	14.9246
280	157650	14.9177
279	157144	14.9108
278	158097	14.9039
277	158082	14.897
276	158567	14.8902
275	158255	14.8833
274	158285	14.8764
273	159059	14.8695
272	159222	14.8626
271	159419	14.8558
270	160460	14.8489
269	160844	14.842
268	161037	14.8351
267	159970	14.8282
266	159791	14.8213
265	161045	14.8145
264	160404	14.8076
263	160736	14.8007
262	160394	14.7938
261	160806	14.7869
260	160937	14.7801
259	161079	14.7732
258	162201	14.7663
257	161871	14.7594
256	163001	14.7525
255	162981	14.7457
254	163174	14.7388
253	163013	14.7319
252	163170	14.725
251	164738	14.7181
250	164191	14.7113
249	163970	14.7044
248	163952	14.6975
247	164175	14.6906
246	164408	14.6808
245	165049	14.6697
244	165369	14.6586
243	167119	14.6475
242	166959	14.6363
241	166374	14.6252
240	166699	14.6141
239	166231	14.603
238	166434	14.5919
237	167427	14.5808
236	167332	14.5697
235	168259	14.5585
234	168217	14.5474
233	168008	14.5363
232	168633	14.5252
231	169308	14.5141
230	169483	14.503
229	169328	14.4919
228	170211	14.4807
227	170402	14.4696
226	170697	14.4585
225	171055	14.4474
224	171951	14.4363
223	171897	14.4252
222	173139	14.4141
221	172225	14.4029
220	171680	14.3918
219	172040	14.3807
218	171974	14.3696
217	173429	14.3585
216	172587	14.3474
215	171849	14.3363
214	172181	14.3251
213	172050	14.314
212	171803	14.3029
211	171553	14.2918
210	172146	14.2807
209	172967	14.2696
208	172575	14.2584
207	172677	14.2473
206	173483	14.2362
205	172591	14.2251
204	172484	14.214
203	173025	14.2029
202	173260	14.1918
201	174365	14.1806
200	175302	14.1695
199	176080	14.1584
198	176782	14.1473
197	176950	14.1362
196	178723	14.1251
195	182176	14.114
194	184379	14.1028
193	184237	14.0917
192	185207	14.0806
191	187766	14.0695
190	193969	14.0584
189	198922	14.0473
188	201233	14.0362
187	202266	14.025
186	204405	14.0128
185	206662	14.0001
184	208851	13.9874
183	210419	13.9746
182	209758	13.9619
181	207818	13.9492
180	204415	13.9365
179	201279	13.9237
178	196148	13.911
177	192866	13.8983
176	189459	13.8856
175	185899	13.8728
174	181320	13.8601
173	175057	13.8474
172	167453	13.8346
171	163425	13.8219
170	165232	13.8092
169	166239	13.7965
168	166830	13.7837
167	171240	13.771
166	248315	13.7583
165	718858	13.7456
164	833147	13.7328
163	257395	13.7201
162	135786	13.7074
161	172458	13.6947
160	586498	13.6819
159	1.11378e+06	13.6692
158	414259	13.6565
157	93348.4	13.6438
156	57855.8	13.631
155	48551.5	13.6183
154	44603.9	13.6056
153	40941.7	13.5928
152	38284.5	13.5801
151	36817.2	13.5674
150	36212.2	13.5547
149	35444.3	13.5419
148	35506.6	13.5292
147	35884.5	13.5165
146	35442.3	13.5038
145	35235.3	13.491
144	35402.1	13.4783
143	35060.4	13.4656
142	34358.9	13.4529
141	34493.6	13.4401
140	34352.9	13.4274
139	34286.6	13.4147
138	34650.4	13.402
137	34093.6	13.3892
136	34485.6	13.3765
135	34545.9	13.3638
134	34437.3	13.351
133	34712.7	13.3383
132	34831.3	13.3256
131	34537.8	13.3129
130	35006.2	13.3015
129	35341.8	13.2907
128	35402.1	13.28
127	35321.7	13.2692
126	36067.4	13.2584
125	36630.2	13.2476
124	38043.3	13.2369
123	38969.9	13.2261
122	40403	13.2153
121	40254.3	13.2046
120	40123.6	13.1938
119	39315.6	13.183
118	38095.5	13.1723
117	37179	13.1615
116	36296.6	13.1507
115	35349.9	13.14
114	34994.1	13.1292
113	34943.8	13.1184
112	34716.7	13.1077
111	34107.7	13.0969
110	34049.4	13.0861
109	33743.9	13.0754
108	33446.4	13.0646
107	33902.7	13.0538
106	34242.4	13.0431
105	34312.7	13.0323
104	34877.5	13.0215
103	35774	13.0107
102	36555.9	13
101	37225.2	12.9892
100	38095.5	12.9784
99	39020.1	12.9677
98	39960.8	12.9569
97	41530.6	12.9461
96	42364.8	12.9354
95	43793.9	12.9246
94	44302.4	12.9138
93	42169.8	12.9031
92	38624.2	12.8923
91	35098.6	12.8815
90	32976.1	12.8708
89	31482.6	12.86
88	30328.9	12.8492
87	29824.4	12.8385
86	28690.7	12.8277
85	27963.1	12.8169
84	27390.3	12.8062
83	26855.6	12.7954
82	26757.1	12.7846
81	25955.1	12.7738
80	25599.4	12.7631
79	25175.2	12.7523
78	25008.4	12.7415
77	24596.4	12.7308
76	24375.3	12.72
75	24308.9	12.7092
74	24381.3	12.6985
73	24202.4	12.6877
72	24252.7	12.6769
71	23973.3	12.6662
70	23316	12.6554
69	23263.7	12.6446
68	22974.3	12.6339
67	23034.6	12.6231
66	23362.2	12.6123
65	23657.7	12.6016
64	23848.6	12.5908
63	23866.7	12.58
62	24170.2	12.5693
61	24007.4	12.5585
60	24250.6	12.5477
59	25587.3	12.5369
58	27253.6	12.5262
57	30825.4	12.5154
56	35124.7	12.5046
55	32829.3	12.4939
54	24751.1	12.4831
53	22574.3	12.4723
52	22178.3	12.4616
51	22813.5	12.4508
50	23072.8	12.44
49	23454.7	12.4293
48	23724	12.4185
47	23468.8	12.4077
46	23153.2	12.397
45	22855.7	12.3862
44	21426.6	12.3754
43	20877.9	12.3647
42	19895	12.3539
41	19499	12.3431
40	19265.8	12.3324
39	19165.3	12.3216
38	18936.2	12.3108
37	19153.3	12.3
36	18745.3	12.2893
35	18088	12.2785
34	16717.2	12.2677
33	15919.2	12.257
32	15730.3	12.2462
31	20305	12.2354
30	55795.6	12.2247
29	98479.9	12.2139
28	48615.9	12.2031
27	72140.9	12.1924
26	126789	12.1816
25	48163.6	12.1708
24	13621.8	12.1601
23	10850	12.1493
22	11424.8	12.1385
21	10510.3	12.1278
20	7143.54	12.117
19	4524.51	12.1062
18	3551.67	12.0955
17	3133.59	12.0847
16	2852.19	12.0739
15	2824.05	12.0631
14	3147.66	12.0524
13	3951.66	12.0416
12	4590.84	12.0308
11	3833.07	12.0201
10	2671.29	12.0093
9	2409.99	11.9985
8	3662.22	11.9878
7	5039.07	11.977
6	5808.9	11.9662
5	5981.76	11.9555
4	5617.95	11.9447
3	4458.18	11.9339
2	2128.59	11.9232
1	510.54	11.9124
0	100.5	11.9016
-1	34.17	11.8909
-2	14.07	11.8801
-3	10.05	11.8693
-4	14.07	11.8586
-5	18.09	11.8478

## Sheet: Bi4s
Regions			Components			Graphical data							Bi4s acquisition settings
	A			A			Binding Energy	Spectrum	Background	Bi 4s 940,7
Name	Bi 4s		Name	Bi 4s 940,7			958.493	44745.2						Creation
Line	Bi 4s		Line	Bi 4s			958.393	44823.1						Created by	KRATOS-SUPRA\Kratos user
RSF	0.414		RSF	0.414			958.293	44731						Date created	14.09.2022 19:51
Area(%)	100		Peak energy	940.104			958.193	44817.1						Computer	Kratos-Supra
Algorithm	Linear		~				958.093	44804						Location
Start	953.243		FWHM	7.71747			957.993	44799.9						Location ID	1
End	928.743		~				957.893	44738.5						Sample	BiFeO3/Pt/TiO2/Si
			Area(%)	100			957.793	44836.3						Description	(6,673,11,567,-0,364)mm
			~				957.693	44921						Tilt	0,00
			Algorithm	Gauss * Lorentz			957.593	44902.1						Charge Neutraliser	Off
			Parameters	Blend = 0,30			957.493	44773.1						Settings
							957.393	44742.5						Excitation
							957.293	44656.9						Mode	XPS - monochromatic
							957.193	44666.9						Tuning	Spectroscopy
							957.093	44803.1						Emission current	15,00mA
							956.993	44846.8						Anode library	Al
							956.893	44821						ESCA modes
							956.793	44674.6						Collimation	Slot
							956.693	44771.7						Lens	Hybrid
							956.593	44893.1						Resolution	20,00
							956.493	44889.1						Scan
							956.393	44762.4						Deflection	(0,000, 0,000)mm
							956.293	44714.8						Bi4s	527,690-562,690eV, Sweeps 25
							956.193	44859.6						Start	527,690eV
							956.093	44814.8						End	562,690eV
							955.993	44790.5						Centre	545,190eV
							955.893	44797.1						Width	35,000eV
							955.793	44746.6						Step size	0,100eV
							955.693	44665.3						Number Steps	350
							955.593	44776.2						Dwell time	228ms
							955.493	44765						Sweep time	80s
							955.393	44741.8						Sweeps	25
							955.293	44742						Acquisition Conditions
							955.193	44854.3						X-ray Power	225.00W
							955.093	44813.1
							954.993	44936.3
							954.893	44726
							954.793	44733.9
							954.693	44739.9
							954.593	44642.5
							954.493	44841.7
							954.393	44801.2
							954.293	44753.9
							954.193	44945.6
							954.093	44743.2
							953.993	44758.3
							953.893	44849.6
							953.793	44775.9
							953.693	44711
							953.593	44709.4
							953.493	44648.5
							953.393	44717.3
							953.293	44908.9
							953.193	44899.3	44899.3	44901.4
							953.093	44803.8	44899.5	44901.8
							952.993	44796.4	44899.8	44902.3
							952.893	44770.6	44900.1	44902.8
							952.793	44833.8	44900.3	44903.3
							952.693	44971	44900.6	44903.9
							952.593	44700.6	44900.9	44904.5
							952.493	44798.7	44901.2	44905
							952.393	44962.3	44901.4	44905.7
							952.293	44870.8	44901.7	44906.3
							952.193	44805.7	44902	44907
							952.093	44797.8	44902.2	44907.7
							951.993	44912.1	44902.5	44908.5
							951.893	44771.3	44902.8	44909.3
							951.793	44805.5	44903.1	44910.1
							951.693	44916.3	44903.3	44911
							951.593	44841.5	44903.6	44911.9
							951.493	44809.1	44903.9	44912.9
							951.393	44773.3	44904.1	44913.9
							951.293	44822.2	44904.4	44915
							951.193	44884.3	44904.7	44916.1
							951.093	44900.1	44904.9	44917.3
							950.993	44852.4	44905.2	44918.6
							950.893	45026	44905.5	44920
							950.793	45037.7	44905.8	44921.4
							950.693	44925.4	44906	44922.9
							950.593	44776.9	44906.3	44924.5
							950.493	44935.8	44906.6	44926.2
							950.393	44981.7	44906.8	44928
							950.293	45005.3	44907.1	44929.9
							950.193	44858.4	44907.4	44932
							950.093	44871.9	44907.7	44934.1
							949.993	44949.8	44907.9	44936.4
							949.893	44969.3	44908.2	44938.8
							949.793	44964.5	44908.5	44941.3
							949.693	44898.9	44908.7	44944
							949.593	45088.8	44909	44946.9
							949.493	44984.4	44909.3	44949.9
							949.393	44944.7	44909.6	44953.1
							949.293	44938.9	44909.8	44956.5
							949.193	45011.9	44910.1	44960.1
							949.093	45015.1	44910.4	44963.8
							948.993	45040	44910.6	44967.8
							948.893	45066.3	44910.9	44972
							948.793	45023.7	44911.2	44976.5
							948.693	44993.9	44911.4	44981.2
							948.593	45000.4	44911.7	44986.1
							948.493	44967	44912	44991.3
							948.393	45040.5	44912.3	44996.8
							948.293	45077.9	44912.5	45002.6
							948.193	45146.9	44912.8	45008.7
							948.093	45096.3	44913.1	45015.1
							947.993	45180.2	44913.3	45021.8
							947.893	45179.7	44913.6	45028.9
							947.793	45065.5	44913.9	45036.3
							947.693	44971	44914.2	45044.1
							947.593	45020.2	44914.4	45052.3
							947.493	44957.4	44914.7	45060.9
							947.393	45257.3	44915	45069.9
							947.293	45139.7	44915.2	45079.3
							947.193	45165.7	44915.5	45089.1
							947.093	45236.7	44915.8	45099.4
							946.993	45251.3	44916.1	45110.1
							946.893	45161.3	44916.3	45121.3
							946.793	45082.8	44916.6	45133
							946.693	45298.9	44916.9	45145.2
							946.593	45215.5	44917.1	45157.8
							946.493	45273.6	44917.4	45171
							946.393	45293.6	44917.7	45184.8
							946.293	45223.2	44917.9	45199
							946.193	45324.9	44918.2	45213.8
							946.093	45184.3	44918.5	45229.2
							945.993	45372.1	44918.8	45245.1
							945.893	45377.9	44919	45261.6
							945.793	45272.2	44919.3	45278.6
							945.693	45348	44919.6	45296.2
							945.593	45307.3	44919.8	45314.4
							945.493	45351.7	44920.1	45333.2
							945.393	45426.3	44920.4	45352.5
							945.293	45414.5	44920.7	45372.5
							945.193	45343.1	44920.9	45392.9
							945.093	45503.3	44921.2	45414
							944.993	45437.9	44921.5	45435.6
							944.893	45462.8	44921.7	45457.8
							944.793	45604.4	44922	45480.5
							944.693	45622	44922.3	45503.7
							944.593	45620.2	44922.5	45527.4
							944.493	45438.8	44922.8	45551.6
							944.393	45534	44923.1	45576.3
							944.293	45571.1	44923.4	45601.5
							944.193	45517.7	44923.6	45627
							944.093	45655.8	44923.9	45653
							943.993	45716.7	44924.2	45679.3
							943.893	45663.2	44924.4	45705.9
							943.793	45611.4	44924.7	45732.9
							943.693	45725.9	44925	45760.1
							943.593	45846.8	44925.3	45787.5
							943.493	45668	44925.5	45815.1
							943.393	45804	44925.8	45842.9
							943.293	45809.8	44926.1	45870.7
							943.193	45925.1	44926.3	45898.5
							943.093	46050.2	44926.6	45926.4
							942.993	45884.3	44926.9	45954.1
							942.893	45935.9	44927.2	45981.8
							942.793	46038.1	44927.4	46009.2
							942.693	45856.3	44927.7	46036.4
							942.593	45959.8	44928	46063.3
							942.493	46076.3	44928.2	46089.9
							942.393	46020.9	44928.5	46116
							942.293	46105.8	44928.8	46141.6
							942.193	46145.5	44929	46166.6
							942.093	46173.2	44929.3	46191
							941.993	46181.5	44929.6	46214.8
							941.893	46329.6	44929.9	46237.7
							941.793	46156.7	44930.1	46259.9
							941.693	46200.2	44930.4	46281.2
							941.593	46202.5	44930.7	46301.5
							941.493	46223.8	44930.9	46320.9
							941.393	46229.9	44931.2	46339.2
							941.293	46409.8	44931.5	46356.4
							941.193	46399.1	44931.8	46372.4
							941.093	46227.6	44932	46387.2
							940.993	46347.7	44932.3	46400.8
							940.893	46423.5	44932.6	46413.1
							940.793	46459.3	44932.8	46424
							940.693	46617.8	44933.1	46433.6
							940.593	46487.2	44933.4	46441.7
							940.493	46516.5	44933.7	46448.4
							940.393	46463.8	44933.9	46453.7
							940.293	46454	44934.2	46457.5
							940.193	46417.9	44934.5	46459.8
							940.093	46395.8	44934.7	46460.7
							939.993	46497	44935	46460
							939.893	46461.9	44935.3	46457.9
							939.793	46451.6	44935.5	46454.3
							939.693	46456.8	44935.8	46449.3
							939.593	46336.6	44936.1	46442.7
							939.493	46347	44936.4	46434.8
							939.393	46478.2	44936.6	46425.5
							939.293	46456.7	44936.9	46414.8
							939.193	46453.8	44937.2	46402.8
							939.093	46509.1	44937.4	46389.5
							938.993	46301.3	44937.7	46374.9
							938.893	46334.7	44938	46359.1
							938.793	46367.8	44938.3	46342.2
							938.693	46384.7	44938.5	46324.2
							938.593	46447.7	44938.8	46305.2
							938.493	46359.8	44939.1	46285.2
							938.393	46344.2	44939.3	46264.2
							938.293	46192	44939.6	46242.4
							938.193	46272.7	44939.9	46219.8
							938.093	46294.7	44940.1	46196.4
							937.993	46244.5	44940.4	46172.4
							937.893	46164.1	44940.7	46147.8
							937.793	46120.7	44941	46122.6
							937.693	46086.3	44941.2	46096.9
							937.593	46076.2	44941.5	46070.9
							937.493	46036.3	44941.8	46044.4
							937.393	46146	44942	46017.7
							937.293	46079.5	44942.3	45990.7
							937.193	45944.7	44942.6	45963.6
							937.093	45890	44942.9	45936.4
							936.993	45988.4	44943.1	45909.1
							936.893	45992.3	44943.4	45881.8
							936.793	45880.3	44943.7	45854.5
							936.693	45906.6	44943.9	45827.3
							936.593	45908.9	44944.2	45800.3
							936.493	45805.4	44944.5	45773.5
							936.393	45744.1	44944.8	45746.9
							936.293	45722	44945	45720.5
							936.193	45704.6	44945.3	45694.5
							936.093	45629.9	44945.6	45668.8
							935.993	45610.6	44945.8	45643.5
							935.893	45632.2	44946.1	45618.5
							935.793	45691.5	44946.4	45594
							935.693	45606.9	44946.6	45570
							935.593	45437.2	44946.9	45546.4
							935.493	45404	44947.2	45523.3
							935.393	45455.2	44947.5	45500.8
							935.293	45403.8	44947.7	45478.8
							935.193	45407.5	44948	45457.3
							935.093	45552.8	44948.3	45436.3
							934.993	45404	44948.5	45415.9
							934.893	45371.9	44948.8	45396.1
							934.793	45243.1	44949.1	45376.9
							934.693	45392.8	44949.4	45358.2
							934.593	45363.6	44949.6	45340.1
							934.493	45229.6	44949.9	45322.6
							934.393	45205.9	44950.2	45305.6
							934.293	45296.8	44950.4	45289.2
							934.193	45141.8	44950.7	45273.4
							934.093	45069.3	44951	45258.2
							933.993	45150.4	44951.3	45243.5
							933.893	45173	44951.5	45229.4
							933.793	45145.3	44951.8	45215.8
							933.693	45096	44952.1	45202.7
							933.593	45027.4	44952.3	45190.2
							933.493	45116	44952.6	45178.1
							933.393	45135	44952.9	45166.6
							933.293	45033.9	44953.1	45155.6
							933.193	45026.5	44953.4	45145
							933.093	45118.8	44953.7	45135
							932.993	45088.8	44954	45125.3
							932.893	45060.2	44954.2	45116.1
							932.793	44922.6	44954.5	45107.4
							932.693	45067.6	44954.8	45099
							932.593	45202.7	44955	45091.1
							932.493	45077.7	44955.3	45083.6
							932.393	45069.1	44955.6	45076.4
							932.293	45010.7	44955.9	45069.6
							932.193	45062.8	44956.1	45063.1
							932.093	45104.2	44956.4	45057
							931.993	45025.4	44956.7	45051.2
							931.893	45134.1	44956.9	45045.7
							931.793	45033.7	44957.2	45040.6
							931.693	45007.7	44957.5	45035.7
							931.593	44988.4	44957.7	45031.1
							931.493	44879.3	44958	45026.7
							931.393	44915.2	44958.3	45022.6
							931.293	44981.2	44958.6	45018.8
							931.193	44943.5	44958.8	45015.2
							931.093	45047.6	44959.1	45011.8
							930.993	44969.3	44959.4	45008.6
							930.893	45037.4	44959.6	45005.6
							930.793	44960	44959.9	45002.8
							930.693	44913.5	44960.2	45000.2
							930.593	44881.2	44960.5	44997.7
							930.493	44830.5	44960.7	44995.5
							930.393	44836.8	44961	44993.3
							930.293	44926.1	44961.3	44991.4
							930.193	44904.2	44961.5	44989.5
							930.093	44844.3	44961.8	44987.8
							929.993	44940	44962.1	44986.3
							929.893	44987.9	44962.4	44984.8
							929.793	44888.4	44962.6	44983.5
							929.693	44936.8	44962.9	44982.2
							929.593	44995.6	44963.2	44981.1
							929.493	44976.8	44963.4	44980
							929.393	44878.9	44963.7	44979.1
							929.293	44981.7	44964	44978.2
							929.193	44909.6	44964.2	44977.4
							929.093	44935.6	44964.5	44976.7
							928.993	44961.9	44964.8	44976
							928.893	44903.7	44965.1	44975.4
							928.793	44956.8	44965.3	44974.9
							928.693	44965.6	44965.6	44974.4
							928.593	44912.1
							928.493	44989.3
							928.393	44835.6
							928.293	44848.5
							928.193	44826.4
							928.093	44950.5
							927.993	44801.9
							927.893	44754.7
							927.793	44921.2
							927.693	44949.1
							927.593	44995.3
							927.493	44849.6
							927.393	44870.7
							927.293	44972.4
							927.193	44955.4
							927.093	44877
							926.993	44948.8
							926.893	44881.7
							926.793	45061.4
							926.693	44961.9
							926.593	44994.7
							926.493	44924
							926.393	44900.3
							926.293	44946.8
							926.193	45150.8
							926.093	45076.2
							925.993	45157.2
							925.893	45122.7
							925.793	44987.2
							925.693	44898.2
							925.593	45010.7
							925.493	45083.2
							925.393	44915.8
							925.293	45143
							925.193	45123.9
							925.093	45090.2
							924.993	45110.6
							924.893	45077.2
							924.793	45098.1
							924.693	45042.3
							924.593	45072.1
							924.493	45199.2
							924.393	45156.5
							924.293	45101.1
							924.193	45024.4
							924.093	45075.5
							923.993	45039.5
							923.893	45118.6
							923.793	44950.9
							923.693	45003.3
							923.593	44998.9
							923.493	45000.5

## Sheet: F1s
Regions			Components			Graphical data							F1s acquisition settings
	A			A			Binding Energy	Spectrum	Background	F 1s 680,5
Name	F 1s		Name	F 1s 680,5			697.493	36930.4						Creation
Line	F 1s		Line	F 1s			697.393	36813.8						Created by	KRATOS-SUPRA\Kratos user
RSF	1		RSF	1			697.293	36748.3						Date created	14.09.2022 19:51
Area(%)	100		Peak energy	680.371			697.193	36761.9						Computer	Kratos-Supra
Algorithm	Linear		~				697.093	36910.9						Location
Start	692.543		FWHM	5.5697			696.993	36833.7						Location ID	1
End	669.443		~				696.893	36810.1						Sample	BiFeO3/Pt/TiO2/Si
			Area(%)	100			696.793	36603.8						Description	(6,673,11,567,-0,364)mm
			~				696.693	36628.1						Tilt	0,00
			Algorithm	Gauss + Lorentz			696.593	36714.1						Charge Neutraliser	Off
			Parameters	Blend = 0,30			696.493	36864.9						Settings
							696.393	36582.1						Excitation
							696.293	36675.5						Mode	XPS - monochromatic
							696.193	36790.6						Tuning	Spectroscopy
							696.093	36755						Emission current	15,00mA
							695.993	36399.3						Anode library	Al
							695.893	36629.5						ESCA modes
							695.793	36596.8						Collimation	Slot
							695.693	36558.2						Lens	Hybrid
							695.593	36813.4						Resolution	20,00
							695.493	36560.4						Scan
							695.393	36704.2						Deflection	(0,000, 0,000)mm
							695.293	36578.4						F1s	788,690-821,690eV, Sweeps 15
							695.193	36583.9						Start	788,690eV
							695.093	36626.2						End	821,690eV
							694.993	36721.9						Centre	805,190eV
							694.893	36725.2						Width	33,000eV
							694.793	36462.9						Step size	0,100eV
							694.693	36425.4						Number Steps	330
							694.593	36522.1						Dwell time	181ms
							694.493	36576.9						Sweep time	60s
							694.393	36449						Sweeps	15
							694.293	36525.5						Acquisition Conditions
							694.193	36425.4						X-ray Power	225.00W
							694.093	36471
							693.993	36657.9
							693.893	36604.5
							693.793	36558.9
							693.693	36600.9
							693.593	36598.3
							693.493	36631
							693.393	36731.8
							693.293	36668.9
							693.193	36593.5
							693.093	36523.3
							692.993	36648.3
							692.893	36438.3
							692.793	36526.2
							692.693	36573.6
							692.593	36643.5
							692.493	36771.9	36771.9	36939.6
							692.393	36601.2	36758.6	36929
							692.293	36778.1	36745.4	36918.5
							692.193	36516.3	36732.2	36908.1
							692.093	36645.7	36719	36897.7
							691.993	36618.1	36705.7	36887.4
							691.893	36668.5	36692.5	36877.2
							691.793	36565.9	36679.3	36867
							691.693	36491.3	36666.1	36857
							691.593	36707.1	36652.8	36847
							691.493	36555.6	36639.6	36837.1
							691.393	36748.3	36626.4	36827.2
							691.293	36674.4	36613.1	36817.5
							691.193	36609.7	36599.9	36807.9
							691.093	36667.1	36586.7	36798.3
							690.993	36564.4	36573.5	36788.9
							690.893	36587.6	36560.2	36779.6
							690.793	36595	36547	36770.4
							690.693	36499.7	36533.8	36761.3
							690.593	36686.2	36520.6	36752.3
							690.493	36616.7	36507.3	36743.5
							690.393	36864.2	36494.1	36734.8
							690.293	36748.7	36480.9	36726.3
							690.193	36579.5	36467.6	36717.9
							690.093	36666.7	36454.4	36709.7
							689.993	36840.6	36441.2	36701.7
							689.893	36812	36428	36693.9
							689.793	36773.3	36414.7	36686.3
							689.693	36590.9	36401.5	36678.9
							689.593	36699	36388.3	36671.7
							689.493	36765.6	36375.1	36664.8
							689.393	36764.5	36361.8	36658.2
							689.293	36670	36348.6	36651.9
							689.193	36869	36335.4	36645.9
							689.093	36844.3	36322.1	36640.3
							688.993	36938.1	36308.9	36635.1
							688.893	36973.4	36295.7	36630.2
							688.793	36699.8	36282.5	36625.9
							688.693	36893.6	36269.2	36622.1
							688.593	37015.3	36256	36618.8
							688.493	36924.1	36242.8	36616.1
							688.393	36817.5	36229.6	36614.1
							688.293	36766.4	36216.3	36612.8
							688.193	36664.8	36203.1	36612.3
							688.093	36891.8	36189.9	36612.7
							687.993	36888.5	36176.6	36614
							687.893	36939.9	36163.4	36616.3
							687.793	36813.8	36150.2	36619.7
							687.693	36867.1	36137	36624.4
							687.593	36978.9	36123.7	36630.5
							687.493	37056.5	36110.5	36637.9
							687.393	36880	36097.3	36647
							687.293	37137.1	36084.1	36657.8
							687.193	37006.1	36070.8	36670.4
							687.093	37126.4	36057.6	36685.1
							686.993	37056.2	36044.4	36702
							686.893	36998.8	36031.1	36721.2
							686.793	37169.4	36017.9	36743
							686.693	37077.5	36004.7	36767.5
							686.593	37240.1	35991.5	36795
							686.493	37328.3	35978.2	36825.6
							686.393	37273.2	35965	36859.6
							686.293	37366.9	35951.8	36897.2
							686.193	37346	35938.6	36938.6
							686.093	37457.8	35925.3	36984.1
							685.993	37355.5	35912.1	37034
							685.893	37216.9	35898.9	37088.5
							685.793	37360.3	35885.6	37147.7
							685.693	37566.3	35872.4	37212.1
							685.593	37686.9	35859.2	37281.9
							685.493	37657.5	35846	37357.3
							685.393	37710.1	35832.7	37438.5
							685.293	37760.5	35819.5	37525.9
							685.193	37904.3	35806.3	37619.6
							685.093	38049.9	35793.1	37720
							684.993	38187.8	35779.8	37827.1
							684.893	38209.5	35766.6	37941.2
							684.793	38403	35753.4	38062.5
							684.693	38341.9	35740.1	38191.2
							684.593	38663	35726.9	38327.4
							684.493	38572.9	35713.7	38471.2
							684.393	38701.6	35700.5	38622.7
							684.293	38913.8	35687.2	38782
							684.193	38977.8	35674	38949
							684.093	39053.9	35660.8	39123.8
							683.993	39329.4	35647.6	39306.3
							683.893	39725.5	35634.3	39496.4
							683.793	39937.3	35621.1	39694
							683.693	40055.8	35607.9	39898.9
							683.593	40025.2	35594.6	40110.8
							683.493	39987.7	35581.4	40329.4
							683.393	40533.9	35568.2	40554.5
							683.293	40659.6	35555	40785.5
							683.193	40954.6	35541.7	41022.1
							683.093	41071.9	35528.5	41263.8
							682.993	41227.5	35515.3	41510
							682.893	41544.2	35502.1	41760
							682.793	41719.6	35488.8	42013.2
							682.693	41896.8	35475.6	42268.8
							682.593	42068.6	35462.4	42526
							682.493	42345.2	35449.1	42783.9
							682.393	42505.9	35435.9	43041.6
							682.293	42999.1	35422.7	43298.2
							682.193	43160.2	35409.5	43552.4
							682.093	43364.6	35396.2	43803.3
							681.993	43635.3	35383	44049.6
							681.893	44059.7	35369.8	44290.2
							681.793	44231.5	35356.6	44523.7
							681.693	44593.8	35343.3	44748.8
							681.593	44818.5	35330.1	44964.2
							681.493	45077.4	35316.9	45168.5
							681.393	45327.8	35303.7	45360.3
							681.293	45512.8	35290.4	45538.3
							681.193	45668.4	35277.2	45701.1
							681.093	45834.3	35264	45847.4
							680.993	46049.8	35250.7	45975.9
							680.893	46252.1	35237.5	46085.6
							680.793	46377.5	35224.3	46175.3
							680.693	46651.8	35211.1	46244.3
							680.593	46635.7	35197.8	46291.8
							680.493	46804.8	35184.6	46317.2
							680.393	46492.2	35171.4	46320.3
							680.293	46644.5	35158.2	46300.7
							680.193	46730.9	35144.9	46258.7
							680.093	46551.4	35131.7	46194.5
							679.993	46394.4	35118.5	46108.4
							679.893	46322.3	35105.2	46001.3
							679.793	46296.9	35092	45873.8
							679.693	45793.8	35078.8	45727
							679.593	45733.9	35065.6	45562
							679.493	45599.3	35052.3	45379.9
							679.393	45261.6	35039.1	45182
							679.293	45182.2	35025.9	44969.7
							679.193	44701.9	35012.7	44744.2
							679.093	44491.9	34999.4	44507.1
							678.993	44180	34986.2	44259.7
							678.893	43995.8	34973	44003.2
							678.793	43808.6	34959.7	43739.2
							678.693	43472.4	34946.5	43468.8
							678.593	43032.5	34933.3	43193.3
							678.493	42739.8	34920.1	42913.9
							678.393	42729.5	34906.8	42631.8
							678.293	42019.3	34893.6	42348
							678.193	41692	34880.4	42063.6
							678.093	41462.9	34867.2	41779.5
							677.993	41332.7	34853.9	41496.7
							677.893	40942.8	34840.7	41215.9
							677.793	40637.6	34827.5	40937.9
							677.693	40398.5	34814.2	40663.5
							677.593	40136.7	34801	40393.4
							677.493	39914.9	34787.8	40128
							677.393	39587.9	34774.6	39867.9
							677.293	39406.3	34761.3	39613.7
							677.193	39291.1	34748.1	39365.8
							677.093	39091.1	34734.9	39124.4
							676.993	38730.3	34721.7	38889.9
							676.893	38486.8	34708.4	38662.7
							676.793	38387.1	34695.2	38442.8
							676.693	38051	34682	38230.5
							676.593	38118.3	34668.7	38025.8
							676.493	37930.7	34655.5	37828.9
							676.393	37638.4	34642.3	37639.7
							676.293	37534.6	34629.1	37458.4
							676.193	37370.6	34615.8	37284.7
							676.093	37062.4	34602.6	37118.7
							675.993	37020.1	34589.4	36960.3
							675.893	36936.6	34576.2	36809.3
							675.793	36822.6	34562.9	36665.5
							675.693	36655.7	34549.7	36528.9
							675.593	36602.7	34536.5	36399.1
							675.493	36476.2	34523.2	36276.1
							675.393	36418.4	34510	36159.5
							675.293	36251.1	34496.8	36049.1
							675.193	36037.8	34483.6	35944.7
							675.093	36073.5	34470.3	35846
							674.993	35857.6	34457.1	35752.8
							674.893	35854.6	34443.9	35664.9
							674.793	35766.4	34430.7	35581.8
							674.693	35572.9	34417.4	35503.5
							674.593	35642.1	34404.2	35429.7
							674.493	35758.3	34391	35360
							674.393	35330.9	34377.7	35294.3
							674.293	35213.6	34364.5	35232.3
							674.193	35097.4	34351.3	35173.7
							674.093	35235.3	34338.1	35118.5
							673.993	35268.4	34324.8	35066.2
							673.893	35090.4	34311.6	35016.8
							673.793	35045.5	34298.4	34970
							673.693	34988.5	34285.2	34925.7
							673.593	34890.7	34271.9	34883.6
							673.493	34667.8	34258.7	34843.6
							673.393	34675.9	34245.5	34805.6
							673.293	34698.3	34232.2	34769.3
							673.193	34720.4	34219	34734.7
							673.093	34698	34205.8	34701.6
							672.993	34570.4	34192.6	34669.9
							672.893	34605.3	34179.3	34639.4
							672.793	34639.5	34166.1	34610.2
							672.693	34499.7	34152.9	34582
							672.593	34467.7	34139.7	34554.7
							672.493	34366.2	34126.4	34528.4
							672.393	34333.9	34113.2	34502.9
							672.293	34190.4	34100	34478.2
							672.193	34275.4	34086.7	34454.1
							672.093	34221.3	34073.5	34430.7
							671.993	34186.8	34060.3	34407.8
							671.893	34020.2	34047.1	34385.5
							671.793	34087.5	34033.8	34363.6
							671.693	34110.3	34020.6	34342.2
							671.593	34067.6	34007.4	34321.2
							671.493	34090.4	33994.2	34300.6
							671.393	34021.3	33980.9	34280.3
							671.293	34063.6	33967.7	34260.3
							671.193	34132	33954.5	34240.7
							671.093	34061.3	33941.2	34221.3
							670.993	34011.3	33928	34202.1
							670.893	33930.8	33914.8	34183.2
							670.793	34055.1	33901.6	34164.4
							670.693	33878.2	33888.3	34145.9
							670.593	33971.2	33875.1	34127.6
							670.493	33761.2	33861.9	34109.4
							670.393	33860.2	33848.7	34091.4
							670.293	33802.1	33835.4	34073.6
							670.193	33835.5	33822.2	34055.9
							670.093	33758.3	33809	34038.4
							669.993	33876	33795.7	34020.9
							669.893	33665.6	33782.5	34003.6
							669.793	33690.3	33769.3	33986.5
							669.693	33683.6	33756.1	33969.4
							669.593	33771.5	33742.8	33952.4
							669.493	33729.6	33729.6	33935.6
							669.393	33721.9
							669.293	33713.1
							669.193	33508.9
							669.093	33730
							668.993	33791.8
							668.893	33722.3
							668.793	33656.8
							668.693	33545
							668.593	33603.8
							668.493	33656.1
							668.393	33697.2
							668.293	33611.2
							668.193	33425.8
							668.093	33644.7
							667.993	33575.5
							667.893	33373.2
							667.793	33365.1
							667.693	33463.3
							667.593	33337.9
							667.493	33443.1
							667.393	33395.7
							667.293	33336.8
							667.193	33429.1
							667.093	33406
							666.993	33525.9
							666.893	33375.4
							666.793	33532.9
							666.693	33438
							666.593	33439.1
							666.493	33392.4
							666.393	33435.8
							666.293	33531.4
							666.193	33333.1
							666.093	33368.1
							665.993	33458.2
							665.893	33395.7
							665.793	33408.2
							665.693	33403.8
							665.593	33261.8
							665.493	33277.2
							665.393	33322.9
							665.293	33280.9
							665.193	33133.4
							665.093	33273.9
							664.993	33170.2
							664.893	33228.7
							664.793	33320.6
							664.693	33315.5
							664.593	33351.9
							664.493	33424

## Sheet: C1s
Regions			Components				Graphical data								C1s acquisition settings
	A			A	B			Binding Energy	Spectrum	Background	C 1s 284,8	C 1s 288,4	Envelope
Name	C 1s		Name	C 1s 284,8	C 1s 288,4			291.493	23143.3							Creation
Line	C 1s		Line	C 1s	C 1s			291.393	23115.5							Created by	KRATOS-SUPRA\Kratos user
RSF	0.278		RSF	0.278	0.278			291.293	23070.1							Date created	14.09.2022 19:51
Area(%)	100		Peak energy	284.837	288.066			291.193	23186.9							Computer	Kratos-Supra
Algorithm	Linear		~					291.093	23134.1							Location
Start	289.843		FWHM	1.1517	1.10941			290.993	23155.6							Location ID	1
End	282.143		~					290.893	23075.7							Sample	BiFeO3/Pt/TiO2/Si
			Area(%)	92.8221	7.17792			290.793	23047.5							Description	(6,673,11,567,-0,364)mm
			~					290.693	22976.1							Tilt	0,00
			Algorithm	Gauss + Lorentz	Asymmetric			290.593	22916.4							Charge Neutraliser	Off
			Parameters	Blend = 0,30	Blend = 0,30			290.493	23138							Settings
					Asymmetry = 0,50			290.393	23237.8							Excitation
								290.293	23242.1							Mode	XPS - monochromatic
								290.193	23207.3							Tuning	Spectroscopy
								290.093	23125							Emission current	15,00mA
								289.993	23191.9							Anode library	Al
								289.893	23124.2	23124.2	23187.6	23126.3	23189.7			ESCA modes
								289.793	23106.4	23123.8	23189.7	23127.6	23193.6			Collimation	Slot
								289.693	23279	23123.3	23192	23130.2	23198.9			Lens	Hybrid
								289.593	23257.5	23122.8	23194.4	23135.1	23206.6			Resolution	20,00
								289.493	23161.9	23122.4	23197	23143.3	23218			Scan
								289.393	23286.9	23121.9	23199.8	23156.9	23234.8			Deflection	(0,000, 0,000)mm
								289.293	23331.5	23121.4	23202.8	23178.3	23259.6			C1s	1194,690-1205,690eV, Sweeps 10
								289.193	23434.5	23120.9	23206	23210.7	23295.8			Start	1194,690eV
								289.093	23460.3	23120.5	23209.5	23258.2	23347.2			End	1205,690eV
								288.993	23421.3	23120	23213.3	23324.9	23418.2			Centre	1200,190eV
								288.893	23571	23119.5	23217.4	23415.1	23513			Width	11,000eV
								288.793	23634.4	23119.1	23221.8	23531.7	23634.5			Step size	0,100eV
								288.693	23708.7	23118.6	23226.6	23674.8	23782.8			Number Steps	110
								288.593	23776.7	23118.1	23231.9	23839.5	23953.2			Dwell time	377ms
								288.493	24071.8	23117.7	23237.5	24014.6	24134.5			Sweep time	42s
								288.393	24206.4	23117.2	23243.7	24181.2	24307.8			Sweeps	10
								288.293	24479.3	23116.7	23250.5	24315.5	24449.3			Acquisition Conditions
								288.193	24632.4	23116.2	23257.9	24395.7	24537.4			X-ray Power	225.00W
								288.093	24623.7	23115.8	23266	24418.6	24568.8
								287.993	24647.8	23115.3	23274.9	24401.1	24560.6
								287.893	24541.7	23114.8	23284.7	24324.9	24494.7
								287.793	24276	23114.4	23295.4	24200	24381.1
								287.693	24167.7	23113.9	23307.4	24044.3	24237.8
								287.593	24067.6	23113.4	23320.6	23877	24084.2
								287.493	23855.5	23113	23335.3	23714.7	23937
								287.393	23653.8	23112.5	23351.7	23568.9	23808.1
								287.293	23729.4	23112	23370.1	23446	23704.1
								287.193	23662	23111.6	23390.9	23347.8	23627.1
								287.093	23630.9	23111.1	23414.3	23272.9	23576.1
								286.993	23547.9	23110.6	23441.1	23218	23548.5
								286.893	23483.1	23110.1	23472.1	23179.3	23541.3
								286.793	23621.9	23109.7	23508.6	23153	23551.9
								286.693	23763.7	23109.2	23552.8	23135.5	23579.1
								286.593	23961.2	23108.7	23608.1	23124.3	23623.6
								286.493	23986.1	23108.3	23680.1	23117.2	23689
								286.393	24106.9	23107.8	23777.9	23112.8	23782.9
								286.293	24325.6	23107.3	23915.1	23110	23917.8
								286.193	24575.4	23106.9	24111.6	23108.3	24113
								286.093	24855.4	23106.4	24394.7	23107.1	24395.4
								285.993	25224.4	23105.9	24799.1	23106.3	24799.5
								285.893	25867.8	23105.4	25365.5	23105.6	25365.7
								285.793	26587.6	23105	26136.2	23105.1	26136.3
								285.693	27530.5	23104.5	27148.5	23104.5	27148.5
								285.593	28593	23104	28425	23104.1	28425
								285.493	30102.3	23103.6	29963.3	23103.6	29963.3
								285.393	31712.9	23103.1	31726.1	23103.1	31726.1
								285.293	33503.6	23102.6	33632.8	23102.6	33632.8
								285.193	35094.9	23102.2	35555.2	23102.2	35555.2
								285.093	36968.8	23101.7	37315.7	23101.7	37315.7
								284.993	38410.1	23101.2	38698.4	23101.2	38698.4
								284.893	39271.2	23100.8	39485.5	23100.8	39485.5
								284.793	39542.5	23100.3	39529.1	23100.3	39529.1
								284.693	39119.4	23099.8	38820.3	23099.8	38820.3
								284.593	38078.6	23099.3	37494.1	23099.3	37494.1
								284.493	36294.9	23098.9	35764.2	23098.9	35764.2
								284.393	34269.3	23098.4	33849.5	23098.4	33849.5
								284.293	32205.1	23097.9	31932.6	23097.9	31932.6
								284.193	30147.9	23097.5	30147.6	23097.5	30147.6
								284.093	28331.3	23097	28580.2	23097	28580.2
								283.993	26873.5	23096.5	27272.3	23096.5	27272.3
								283.893	25738.8	23096.1	26229.8	23096.1	26229.8
								283.793	24837.1	23095.6	25432.3	23095.6	25432.3
								283.693	24343.6	23095.1	24843.8	23095.1	24843.8
								283.593	24089.1	23094.6	24422.2	23094.6	24422.2
								283.493	23771.9	23094.2	24126.2	23094.2	24126.2
								283.393	23577.6	23093.7	23920.4	23093.7	23920.4
								283.293	23327.3	23093.2	23776.7	23093.2	23776.7
								283.193	23225.1	23092.8	23674.3	23092.8	23674.3
								283.093	23222.2	23092.3	23598.9	23092.3	23598.9
								282.993	23253	23091.8	23541.1	23091.8	23541.1
								282.893	23154.2	23091.4	23494.9	23091.4	23494.9
								282.793	23163	23090.9	23456.8	23090.9	23456.8
								282.693	23063.7	23090.4	23424.3	23090.4	23424.3
								282.593	23079.9	23089.9	23396.1	23089.9	23396.1
								282.493	23226.2	23089.5	23371.4	23089.5	23371.4
								282.393	23142.8	23089	23349.4	23089	23349.4
								282.293	23093.2	23088.5	23329.8	23088.5	23329.8
								282.193	23060.5	23088.1	23312.3	23088.1	23312.3
								282.093	23087.6	23087.6	23296.4	23087.6	23296.4
								281.993	23120.3
								281.893	23067.7
								281.793	23001.1
								281.693	22986.7
								281.593	23014.9
								281.493	23029.2
								281.393	23090.5
								281.293	23055.7
								281.193	23023.9
								281.093	23168
								280.993	23167.5
								280.893	23146.5
								280.793	23060.5
								280.693	23133.5
								280.593	23068.2
								280.493	23130.3

## Sheet: F2s
Regions			Components				Graphical data								F2s acquisition settings
	A			A	B			Binding Energy	Spectrum	Background	F 2s 25,7	F 2s 28,7	Envelope
Name	F 2s		Name	F 2s 25,7	F 2s 28,7			34.4926	3155.28							Creation
Line	F 2s		Line	F 2s	F 2s			34.3926	3091.63							Created by	KRATOS-SUPRA\Kratos user
RSF	0.1		RSF	0.1	0.1			34.2926	3055.61							Date created	14.09.2022 19:51
Area(%)	100		Peak energy	25.6973	28.7047			34.1926	3074.04							Computer	Kratos-Supra
Algorithm	Shirley		~					34.0926	3068.59							Location
Start	31.4926		FWHM	1.01801	0.958549			33.9926	2991.54							Location ID	1
End	17.4926		~					33.8926	3010.81							Sample	BiFeO3/Pt/TiO2/Si
			Area(%)	59.7101	40.2899			33.7926	2937.11							Description	(6,673,11,567,-0,364)mm
			~					33.6926	2878.9							Tilt	0,00
			Algorithm	Gauss + Lorentz	Gauss + Lorentz			33.5926	2832.84							Charge Neutraliser	Off
			Parameters	Blend = 0,30	Blend = 0,30			33.4926	2836.19							Settings
								33.3926	2808.55							Excitation
								33.2926	2760.4							Mode	XPS - monochromatic
								33.1926	2757.88							Tuning	Spectroscopy
								33.0926	2718.1							Emission current	15,00mA
								32.9926	2639.8							Anode library	Al
								32.8926	2654.45							ESCA modes
								32.7926	2656.13							Collimation	Slot
								32.6926	2567.77							Lens	Hybrid
								32.5926	2625.98							Resolution	20,00
								32.4926	2589.13							Scan
								32.3926	2540.13							Deflection	(0,000, 0,000)mm
								32.2926	2583.26							F2s	1451,690-1471,690eV, Sweeps 8
								32.1926	2551.44							Start	1451,690eV
								32.0926	2548.51							End	1471,690eV
								31.9926	2518.36							Centre	1461,690eV
								31.8926	2515.43							Width	20,000eV
								31.7926	2467.27							Step size	0,100eV
								31.6926	2474.81							Number Steps	200
								31.5926	2487.37							Dwell time	299ms
								31.4926	2463.92	2463.92	2547.92	2689.62	2773.62			Sweep time	60s
								31.3926	2484.02	2463.86	2550.81	2706.14	2793.09			Sweeps	8
								31.2926	2450.94	2463.87	2553.93	2724.61	2814.66			Acquisition Conditions
								31.1926	2439.21	2463.9	2557.24	2745.25	2838.59			X-ray Power	225.00W
								31.0926	2433.35	2463.94	2560.74	2768.41	2865.21
								30.9926	2446.33	2463.93	2564.39	2794.46	2894.92
								30.8926	2466.01	2463.87	2568.19	2823.89	2928.21
								30.7926	2529.66	2463.64	2572.05	2857.23	2965.65
								30.6926	2608.81	2463.2	2575.96	2895.24	3008
								30.5926	2638.96	2462.69	2580.05	2939.12	3056.48
								30.4926	2635.19	2462.17	2584.42	2990.47	3112.72
								30.3926	2717.26	2461.44	2588.89	3051.45	3178.9
								30.2926	2808.55	2460.48	2593.47	3126.04	3259.03
								30.1926	2968.09	2459.12	2598.02	3221.23	3360.13
								30.0926	3208.46	2457.16	2602.36	3349.65	3494.86
								29.9926	3481.9	2454.52	2606.47	3533.8	3685.76
								29.8926	3867.57	2450.93	2610.1	3811.06	3970.24
								29.7926	4538.4	2445.69	2612.61	4239.24	4406.16
								29.6926	5378.42	2438.38	2613.63	4901.02	5076.27
								29.5926	6412.31	2428.54	2612.75	5901.64	6085.85
								29.4926	7964.19	2414.89	2608.76	7355.89	7549.76
								29.3926	9985.91	2396.28	2600.59	9363.96	9568.27
								29.2926	12386.2	2371.79	2587.4	11974.9	12190.5
								29.1926	15302.4	2340.14	2568	15144.7	15372.5
								29.0926	18748.7	2300.03	2541.21	18699.9	18941
								28.9926	22211.7	2251.41	2507.1	22314.1	22569.8
								28.8926	25381.6	2194.96	2466.5	25501.4	25772.9
								28.7926	27507.6	2133.2	2422.11	27663.5	27952.4
								28.6926	28245.9	2069.51	2377.48	28266.6	28574.6
								28.5926	27722.9	2006.95	2335.91	27127.7	27456.7
								28.4926	25393.4	1949.9	2302.06	24545.3	24897.5
								28.3926	22049.2	1900.86	2278.72	21099.5	21477.3
								28.2926	18156.1	1861.18	2267.61	17374.6	17781
								28.1926	14510.5	1830.26	2268.6	13819.5	14257.8
								28.0926	11195.3	1807.34	2281.43	10721	11195.1
								27.9926	8505.22	1790.9	2305.24	8215.9	8730.23
								27.8926	6586.09	1779.09	2338.95	6319.07	6878.93
								27.7926	5188.72	1770.64	2382.3	4963.16	5574.81
								27.6926	4330.29	1764.26	2435.31	4038.99	4710.04
								27.5926	3904.84	1758.89	2498.78	3430.17	4170.06
								27.4926	3660.71	1754.1	2575.12	3035.32	3856.33
								27.3926	3440.86	1749.83	2668.92	2777.3	3696.39
								27.2926	3391.45	1745.66	2787.78	2602.69	3644.8
								27.1926	3537.17	1741.12	2945.19	2477.52	3681.59
								27.0926	3677.87	1736.23	3165.03	2382.03	3810.84
								26.9926	4049.31	1730.41	3485.88	2304.49	4059.96
								26.8926	4657.75	1723.1	3967.62	2238.13	4482.64
								26.7926	5409.82	1713.94	4696.61	2179.07	5161.74
								26.6926	6503.18	1702.09	5785.57	2124.38	6207.86
								26.5926	8053.8	1686.44	7366.02	2071.54	7751.13
								26.4926	10052.5	1665.88	9568.95	2018.47	9921.54
								26.3926	12764.7	1638.69	12491.9	1962.65	12815.9
								26.2926	15983.2	1603.6	16159	1902.25	16457.7
								26.1926	20232.3	1558.09	20476.6	1834.26	20752.8
								26.0926	24753.5	1501.48	25201.9	1757.59	25458
								25.9926	29467.4	1433.28	29918.9	1671.41	30157
								25.8926	33680	1354.69	34038.8	1576.65	34260.7
								25.7926	36844.9	1268.22	36857.4	1475.59	37064.7
								25.6926	37941.6	1178.89	37751.2	1373.06	37945.4
								25.5926	37244.4	1091.06	36479.9	1273.23	36662
								25.4926	34303.1	1010.19	33341.3	1181.44	33512.5
								25.3926	29893.3	939.861	28987.7	1101.14	29149
								25.2926	24420.6	882.691	24122.9	1034.83	24275.1
								25.1926	19074.4	838.397	19321.4	982.153	19465.2
								25.0926	14375.2	805.433	14980	941.476	15116.1
								24.9926	10545.4	781.711	11323.5	910.641	11452.4
								24.8926	7738.49	764.763	8427.61	887.121	8549.97
								24.7926	5868.77	752.324	6256.06	868.598	6372.34
								24.6926	4569.81	743.017	4703.36	853.647	4813.99
								24.5926	3718.49	735.758	3635.06	841.145	3740.45
								24.4926	3205.11	729.732	2918.9	830.237	3019.41
								24.3926	2787.61	724.707	2443.46	820.661	2539.41
								24.2926	2515.85	720.331	2124.27	812.035	2215.98
								24.1926	2338.3	716.377	1902.91	804.105	1990.64
								24.0926	2179.17	712.8	1741.9	796.806	1825.9
								23.9926	2089.56	709.433	1618.34	789.947	1698.85
								23.8926	1982.36	706.319	1519.03	783.554	1596.26
								23.7926	1894.42	703.411	1436.32	777.562	1510.47
								23.6926	1854.22	700.594	1365.65	771.842	1436.9
								23.5926	1789.32	697.927	1304.38	766.44	1372.9
								23.4926	1765.45	695.313	1250.61	761.243	1316.54
								23.3926	1687.98	692.88	1203.2	756.372	1266.69
								23.2926	1685.47	690.448	1160.97	751.633	1222.16
								23.1926	1680.44	688.022	1123.18	747.024	1182.19
								23.0926	1655.73	685.651	1089.25	742.583	1146.18
								22.9926	1639.82	683.312	1058.62	738.283	1113.59
								22.8926	1670.39	680.893	1030.75	734.001	1083.86
								22.7926	1733.2	678.316	1005.2	729.654	1056.54
								22.6926	1713.1	675.782	981.871	725.437	1031.53
								22.5926	1762.52	673.121	960.318	721.174	1008.37
								22.4926	1832.45	670.284	940.271	716.812	986.799
								22.3926	1796.85	667.527	921.795	712.6	966.868
								22.2926	1809	664.733	904.606	708.42	948.293
								22.1926	1906.98	661.695	888.354	704.057	930.716
								22.0926	1960.58	658.52	873.02	699.617	914.117
								21.9926	1955.98	655.348	858.636	695.236	898.524
								21.8926	1960.58	652.158	845.086	690.889	883.817
								21.7926	2033.03	648.784	832.12	686.408	869.744
								21.6926	2051.87	645.357	819.795	681.92	856.358
								21.5926	2102.54	641.799	807.968	677.346	843.515
								21.4926	2138.55	638.145	796.617	672.717	831.189
								21.3926	2079.93	634.625	785.92	668.262	819.557
								21.2926	2182.52	630.848	775.441	663.587	808.18
								21.1926	2138.13	627.17	765.495	659.047	797.372
								21.0926	2114.26	623.542	755.996	654.591	787.044
								20.9926	2151.53	619.816	746.763	650.067	777.014
								20.8926	2064.02	616.293	738.069	645.778	767.554
								20.7926	2074.48	612.738	729.651	641.485	758.398
								20.6926	2039.73	609.259	721.594	637.295	749.63
								20.5926	1954.72	605.979	713.999	633.33	741.35
								20.4926	1905.73	602.811	706.758	629.502	733.45
								20.3926	1833.28	599.811	699.913	625.867	725.968
								20.2926	1736.13	597.042	693.506	622.484	718.947
								20.1926	1684.21	594.393	687.413	619.242	712.262
								20.0926	1590.41	591.966	681.723	616.243	706
								19.9926	1534.72	589.669	676.331	613.394	700.056
								19.8926	1468.55	587.527	671.252	610.719	694.444
								19.7926	1373.92	585.612	666.546	608.287	689.221
								19.6926	1242.01	584.012	662.292	606.189	684.468
								19.5926	1175.43	582.572	658.325	604.265	680.019
								19.4926	1155.75	581.175	654.523	602.402	675.75
								19.3926	1082.47	579.954	651.009	600.728	671.783
								19.2926	1003.74	578.922	647.789	599.258	668.125
								19.1926	953.492	578.01	644.788	597.922	664.7
								19.0926	901.986	577.221	642.004	596.722	661.505
								18.9926	837.08	576.588	639.464	595.69	658.567
								18.8926	807.349	576.026	637.078	594.742	655.794
								18.7926	764.217	575.568	634.874	593.909	653.215
								18.6926	741.186	575.164	632.798	593.141	650.775
								18.5926	734.905	574.775	630.806	592.4	648.43
								18.4926	729.461	574.399	628.893	591.68	646.174
								18.3926	695.542	574.104	627.123	591.052	644.072
								18.2926	664.555	573.884	625.487	590.509	642.113
								18.1926	635.661	573.733	623.977	590.044	640.288
								18.0926	630.636	573.595	622.532	589.601	638.538
								17.9926	603.836	573.521	621.202	589.23	636.911
								17.8926	621.424	573.405	619.876	588.825	635.296
								17.7926	606.768	573.324	618.632	588.463	633.771
								17.6926	576.199	573.316	617.504	588.183	632.37
								17.5926	593.368	573.268	616.376	587.868	630.976
								17.4926	573.268	573.268	615.335	587.609	629.677
								17.3926	565.311
								17.2926	559.449
								17.1926	568.243
								17.0926	558.193
								16.9926	539.768
								16.8926	546.887
								16.7926	532.649
								16.6926	538.093
								16.5926	525.112
								16.4926	531.812
								16.3926	518.412
								16.2926	492.03
								16.1926	471.93
								16.0926	522.18
								15.9926	508.362
								15.8926	499.149
								15.7926	485.749
								15.6926	461.462
								15.5926	481.98
								15.4926	489.937
								15.3926	456.855
								15.2926	486.587
								15.1926	483.655
								15.0926	486.168
								14.9926	492.03
								14.8926	460.624
								14.7926	469.418
								14.6926	488.262
								14.5926	457.693
								14.4926	495.38

## Sheet: Bi4f
Regions			Components				Graphical data								Bi4f acquisition settings
	A			A	B			Binding Energy	Spectrum	Background	Bi 4f 158,7	Bi 4f 164,0	Envelope
Name	Bi 4f		Name	Bi 4f 158,7	Bi 4f 164,0			170.493	24681.1							Creation
Line	Bi 4f		Line	Bi 4f	Bi 4f			170.393	24725.7							Created by	KRATOS-SUPRA\Kratos user
RSF	9.14		RSF	9.14	9.14			170.293	24839.1							Date created	14.09.2022 19:51
Area(%)	100		Peak energy	158.692	163.996			170.193	24902.5							Computer	Kratos-Supra
Algorithm	Linear		~					170.093	24811.4							Location
Start	167.793		FWHM	0.928792	0.939972			169.993	24837.9							Location ID	1
End	155.193		~					169.893	24939.3							Sample	BiFeO3/Pt/TiO2/Si
			Area(%)	56.4809	43.5191			169.793	25001.4							Description	(6,673,11,567,-0,364)mm
			~					169.693	25101							Tilt	0,00
			Algorithm	Gauss + Lorentz	Gauss + Lorentz			169.593	25043.7							Charge Neutraliser	Off
			Parameters	Blend = 0,30	Blend = 0,30			169.493	25140.2							Settings
								169.393	24839.1							Excitation
								169.293	24941.1							Mode	XPS - monochromatic
								169.193	25083.5							Tuning	Spectroscopy
								169.093	25276.6							Emission current	15,00mA
								168.993	25115.5							Anode library	Al
								168.893	25107							ESCA modes
								168.793	25060.6							Collimation	Slot
								168.693	24937.5							Lens	Hybrid
								168.593	25105.8							Resolution	20,00
								168.493	25122.7							Scan
								168.393	24950.8							Deflection	(0,000, 0,000)mm
								168.293	24945.3							Bi4f	1315,690-1333,690eV, Sweeps 5
								168.193	24739.6							Start	1315,690eV
								168.093	24691.9							End	1333,690eV
								167.993	24649.1							Centre	1324,690eV
								167.893	24769.8							Width	18,000eV
								167.793	24458.4	24458.4	24693.5	25498.5	25733.6			Step size	0,100eV
								167.693	24367.3	24323.2	24563.5	25419.4	25659.7			Number Steps	180
								167.593	24398.1	24188	24433.7	25345	25590.7			Dwell time	331ms
								167.493	24343.8	24052.7	24304	25275.7	25527			Sweep time	60s
								167.393	24364.9	23917.5	24174.6	25212.1	25469.2			Sweeps	5
								167.293	24247.9	23782.3	24045.4	25155.1	25418.2			Acquisition Conditions
								167.193	24164	23647	23916.3	25105.2	25374.5			X-ray Power	225.00W
								167.093	24021.6	23511.8	23787.5	25063.6	25339.3
								166.993	23818.3	23376.6	23659	25031.1	25313.5
								166.893	23789.9	23241.3	23530.6	25009.1	25298.4
								166.793	23654.8	23106.1	23402.6	24999	25295.5
								166.693	23368.2	22970.9	23274.8	25002.6	25306.5
								166.593	23321.8	22835.6	23147.3	25021.9	25333.5
								166.493	23268.7	22700.4	23020	25059.2	25378.8
								166.393	23151.6	22565.2	22893.1	25117.5	25445.4
								166.293	23134.7	22430	22766.6	25200.3	25536.9
								166.193	22945.9	22294.7	22640.3	25311.8	25657.4
								166.093	22957.3	22159.5	22514.5	25457.3	25812.3
								165.993	22998.4	22024.3	22389	25643.4	26008.1
								165.893	23015.3	21889	22263.9	25878.6	26253.5
								165.793	23395.4	21753.8	22139.3	26174.9	26560.4
								165.693	23971.5	21618.6	22015.1	26550.2	26946.7
								165.593	24816.8	21483.3	21891.4	27034	27442
								165.493	25788.8	21348.1	21768.2	27678.6	28098.7
								165.393	27497.4	21212.9	21645.5	28579.4	29012.1
								165.293	29781	21077.6	21523.4	29907.8	30353.6
								165.193	33035.4	20942.4	21401.9	31958.9	32418.4
								165.093	38002	20807.2	21281.1	35207.4	35681.4
								164.993	44754.5	20671.9	21160.9	40353.8	40842.8
								164.893	53828.6	20536.7	21041.5	48325.8	48830.6
								164.793	66292.8	20401.5	20922.9	60192.8	60714.2
								164.693	82808.4	20266.2	20805.1	76957.5	77496.3
								164.593	104026	20131	20688.1	99225.8	99782.9
								164.493	129314	19995.8	20572.2	126811	127387
								164.393	158249	19860.5	20457.2	158363	158959
								164.293	187875	19725.3	20343.3	191103	191721
								164.193	215947	19590.1	20230.6	220728	221369
								164.093	236278	19454.8	20119.1	241741	242405
								163.993	246050	19319.6	20009	248969	249658
								163.893	241639	19184.4	19900.3	240300	241016
								163.793	225117	19049.1	19793.2	218166	218910
								163.693	198017	18913.9	19687.8	187853	188627
								163.593	164580	18778.7	19584.2	154800	155605
								163.493	130119	18643.4	19482.5	123199	124039
								163.393	99203.9	18508.2	19383	95715.2	96590
								163.293	74491.5	18373	19285.9	73598.3	74511.2
								163.193	55788.2	18237.7	19191.2	56961.9	57915.3
								163.093	43027.8	18102.5	19099.3	45156.4	46153.2
								162.993	34624	17967.3	19010.5	37164	38207.2
								162.893	29074.5	17832.1	18924.9	31920.5	33013.3
								162.793	25508.2	17696.8	18842.9	28513.4	29659.6
								162.693	23049.1	17561.6	18764.9	26260.5	27463.9
								162.593	21269.2	17426.4	18691.3	24702.4	25967.4
								162.493	20209.8	17291.1	18622.6	23555.3	24886.8
								162.393	19203.4	17155.9	18559.1	22655	24058.2
								162.293	18422.7	17020.7	18501.6	21910.4	23391.4
								162.193	17760.3	16885.4	18450.7	21271.4	22836.8
								162.093	17253.5	16750.2	18407.2	20709.8	22366.9
								161.993	16527	16615	18372	20208.2	21965.2
								161.893	16174.1	16479.7	18345.9	19755	21621.2
								161.793	15673.9	16344.5	18330.3	19341.8	21327.7
								161.693	15546.6	16209.3	18326.5	18962.2	21079.4
								161.593	15172	16074	18336.1	18610.9	20873
								161.493	14886.6	15938.8	18360.9	18283.8	20706
								161.393	14962.6	15803.6	18403.2	17977.5	20577.1
								161.293	14881.8	15668.3	18465.4	17689.1	20486.1
								161.193	14793.7	15533.1	18550.8	17416.1	20433.8
								161.093	14785.8	15397.9	18663	17156.7	20421.8
								160.993	14923.4	15262.6	18806.4	16909	20452.8
								160.893	15061.6	15127.4	18986.6	16671.8	20531
								160.793	15190.7	14992.2	19210.2	16443.6	20661.7
								160.693	15425.4	14856.9	19485.5	16223.6	20852.1
								160.593	15838	14721.7	19823.4	16010.7	21112.4
								160.493	16118.6	14586.5	20238.5	15804.2	21456.2
								160.393	16714.7	14451.2	20752.5	15603.5	21904.7
								160.293	17797.7	14316	21400.7	15407.8	22492.5
								160.193	19158.2	14180.8	22245	15216.8	23281
								160.093	21159.4	14045.5	23398.7	15029.9	24383.1
								159.993	24030.1	13910.3	25068.1	14846.8	26004.6
								159.893	28275.1	13775.1	27614.9	14667.1	28506.9
								159.793	34602.2	13639.8	31633	14490.4	32483.6
								159.693	42965.6	13504.6	38018.2	14316.6	38830.1
								159.593	54889.8	13369.4	47985.5	14145.3	48761.4
								159.493	70853.4	13234.2	62974.2	13976.3	63716.4
								159.393	92190.8	13098.9	84385.3	13809.6	85096
								159.293	120321	12963.7	113143	13644.7	113824
								159.193	153868	12828.5	149150	13481.7	149803
								159.093	191488	12693.2	190756	13320.3	191383
								158.993	231275	12558	234376	13160.5	234978
								158.893	267854	12422.8	274318	13002.1	274897
								158.793	296184	12287.5	303178	12845	303735
								158.693	309506	12152.3	313804	12689.1	314341
								158.593	304715	12017.1	303052	12534.3	303569
								158.493	282396	11881.8	274025	12380.6	274524
								158.393	246061	11746.6	233863	12227.8	234344
								158.293	201379	11611.4	189976	12076	190441
								158.193	156424	11476.1	148071	11925	148520
								158.093	116070	11340.9	111748	11774.8	112181
								157.993	83559.5	11205.7	82666.9	11625.3	83086.5
								157.893	59696	11070.4	60936.6	11476.5	61342.7
								157.793	43427.2	10935.2	45637.3	11328.4	46030.5
								157.693	32692.7	10800	35369.8	11180.8	35750.7
								157.593	25896.2	10664.7	28693.8	11033.9	29063
								157.493	21473.8	10529.5	24392.3	10887.4	24750.2
								157.393	18562.1	10394.3	21567.1	10741.5	21914.4
								157.293	16699	10259	19622.6	10596	19959.6
								157.193	15287.2	10123.8	18195.8	10451	18523
								157.093	14012.4	9988.58	17079.3	10306.4	17397.2
								156.993	13060.3	9853.34	16159.5	10162.2	16468.4
								156.893	12298.3	9718.11	15374.2	10018.4	15674.5
								156.793	11658.2	9582.88	14688.1	9874.9	14980.1
								156.693	10954.7	9447.65	14079.3	9731.76	14363.4
								156.593	10277.1	9312.41	13533.1	9588.93	13809.6
								156.493	9851.79	9177.18	13038.7	9446.41	13308
								156.393	9391.45	9041.95	12587.8	9304.17	12850
								156.293	8873.79	8906.72	12173.6	9162.2	12429.1
								156.193	8640.3	8771.48	11790.8	9020.48	12039.8
								156.093	8541.36	8636.25	11434.8	8879.01	11677.5
								155.993	8312.69	8501.02	11101.9	8737.77	11338.7
								155.893	8193.23	8365.79	10789.1	8596.75	11020.1
								155.793	8047.23	8230.56	10493.7	8455.94	10719.1
								155.693	7908.46	8095.32	10213.6	8315.33	10433.6
								155.593	7729.88	7960.09	9946.81	8174.91	10161.6
								155.493	7696.69	7824.86	9691.86	8034.67	9901.67
								155.393	7606.19	7689.63	9447.34	7894.6	9652.32
								155.293	7439.07	7554.39	9212.09	7754.7	9412.4
								155.193	7419.16	7419.16	8985.1	7614.96	9180.89
								155.093	7416.14
								154.993	7384.17
								154.893	7265.31
								154.793	7156.11
								154.693	7069.83
								154.593	7095.78
								154.493	7038.46
								154.393	6959.42
								154.293	6961.23
								154.193	6957.01
								154.093	6964.25
								153.993	6922.62
								153.893	6924.43
								153.793	6779.03
								153.693	6725.93
								153.593	6791.09
								153.493	6909.95
								153.393	6748.86
								153.293	6777.82
								153.193	6750.07
								153.093	6713.87
								152.993	6634.83
								152.893	6675.86
								152.793	6644.48
								152.693	6634.23
								152.593	6561.22
								152.493	6525.63

## Sheet: Bi4d
Regions			Components				Graphical data								Bi4d acquisition settings
	A			A	B			Binding Energy	Spectrum	Background	Bi 4d 441,9	Bi 4d 465,5	Envelope
Name	Bi 4d		Name	Bi 4d 441,9	Bi 4d 465,5			489.493	36922.5							Creation
Line	Bi 4d		Line	Bi 4d	Bi 4d			489.393	37133.2							Created by	KRATOS-SUPRA\Kratos user
RSF	4.405		RSF	4.405	4.405			489.293	37369.9							Date created	14.09.2022 19:51
Area(%)	100		Peak energy	441.903	465.556			489.193	37459.9							Computer	Kratos-Supra
Algorithm	Linear		~					489.093	37483.6							Location
Start	479.743		FWHM	4.15998	5.60288			488.993	36910.7							Location ID	1
End	434.243		~					488.893	36818.4							Sample	BiFeO3/Pt/TiO2/Si
			Area(%)	53.2545	46.7455			488.793	37251.6							Description	(6,673,11,567,-0,364)mm
			~					488.693	37613.8							Tilt	0,00
			Algorithm	Gauss + Lorentz	Gauss + Lorentz			488.593	37362.8							Charge Neutraliser	Off
			Parameters	Blend = 0,40	Blend = 0,30			488.493	37256.3							Settings
								488.393	37329.7							Excitation
								488.293	37147.4							Mode	XPS - monochromatic
								488.193	37313.1							Tuning	Spectroscopy
								488.093	37452.8							Emission current	15,00mA
								487.993	37535.7							Anode library	Al
								487.893	37156.9							ESCA modes
								487.793	37713.2							Collimation	Slot
								487.693	37642.2							Lens	Hybrid
								487.593	37443.3							Resolution	20,00
								487.493	37043.3							Scan
								487.393	37381.8							Deflection	(0,000, 0,000)mm
								487.293	37736.9							Bi4d	996,690-1061,690eV, Sweeps 5
								487.193	37867.1							Start	996,690eV
								487.093	37777.1							End	1061,690eV
								486.993	37320.2							Centre	1029,190eV
								486.893	37367.6							Width	65,000eV
								486.793	37452.8							Step size	0,100eV
								486.693	37973.6							Number Steps	650
								486.593	37871.8							Dwell time	84ms
								486.493	37706.1							Sweep time	55s
								486.393	37377							Sweeps	5
								486.293	37668.2							Acquisition Conditions
								486.193	37287.1							X-ray Power	225.00W
								486.093	37654
								485.993	37651.7
								485.893	37495.4
								485.793	37467
								485.693	37699
								485.593	37630.3
								485.493	37424.4
								485.393	37585.4
								485.293	38047
								485.193	37784.2
								485.093	37381.8
								484.993	37540.4
								484.893	37646.9
								484.793	37812.6
								484.693	37535.7
								484.593	37452.8
								484.493	37329.7
								484.393	37412.6
								484.293	37365.2
								484.193	37431.5
								484.093	37407.8
								483.993	37890.7
								483.893	37777.1
								483.793	37445.7
								483.693	37481.2
								483.593	37308.4
								483.493	37436.2
								483.393	37130.9
								483.293	37670.6
								483.193	37381.8
								483.093	37587.7
								482.993	37109.5
								482.893	37197.1
								482.793	37050.4
								482.693	37535.7
								482.593	37296.6
								482.493	37190
								482.393	37372.3
								482.293	37171.1
								482.193	37064.6
								482.093	37173.5
								481.993	36790
								481.893	36965.1
								481.793	37145.1
								481.693	37178.2
								481.593	36865.7
								481.493	37100.1
								481.393	36870.5
								481.293	36913.1
								481.193	36844.4
								481.093	36335.4
								480.993	36728.4
								480.893	37062.2
								480.793	36591.1
								480.693	36752.1
								480.593	36995.9
								480.493	36740.2
								480.393	36666.9
								480.293	36981.7
								480.193	37422
								480.093	36801.8
								479.993	36844.4
								479.893	37190
								479.793	36574.5
								479.693	36614.8	36614.8	36668.7	36944.6	36998.5
								479.593	36768.7	36583.8	36638.1	36918.2	36972.4
								479.493	36288.1	36552.9	36607.4	36891.9	36946.4
								479.393	36804.2	36522	36576.8	36865.7	36920.5
								479.293	36726	36491	36546.1	36839.6	36894.6
								479.193	36823.1	36460.1	36515.5	36813.5	36868.9
								479.093	36465.6	36429.1	36484.8	36787.6	36843.3
								478.993	36442	36398.2	36454.2	36761.8	36817.8
								478.893	36439.6	36367.3	36423.5	36736.1	36792.4
								478.793	37066.9	36336.3	36392.9	36710.5	36767.1
								478.693	36726	36305.4	36362.3	36685.1	36742
								478.593	36894.1	36274.4	36331.6	36659.7	36716.9
								478.493	36247.9	36243.5	36301	36634.5	36692
								478.393	36808.9	36212.5	36270.4	36609.4	36667.2
								478.293	36702.4	36181.6	36239.8	36584.4	36642.6
								478.193	36825.5	36150.7	36209.1	36559.6	36618
								478.093	36444.3	36119.7	36178.5	36534.9	36593.7
								477.993	36984.1	36088.8	36147.9	36510.3	36569.4
								477.893	36539	36057.8	36117.3	36485.9	36545.3
								477.793	36458.5	36026.9	36086.7	36461.6	36521.4
								477.693	36439.6	35996	36056.1	36437.5	36497.6
								477.593	36458.5	35965	36025.5	36413.6	36474
								477.493	36205.2	35934.1	35994.9	36389.8	36450.6
								477.393	37078.8	35903.1	35964.3	36366.2	36427.3
								477.293	37062.2	35872.2	35933.7	36342.8	36404.3
								477.193	37583	35841.3	35903.1	36319.5	36381.4
								477.093	36979.3	35810.3	35872.5	36296.5	36358.7
								476.993	36508.3	35779.4	35841.9	36273.6	36336.2
								476.893	36664.5	35748.4	35811.3	36251	36313.9
								476.793	37213.7	35717.5	35780.7	36228.6	36291.8
								476.693	37223.2	35686.5	35750.2	36206.3	36270
								476.593	37102.4	35655.6	35719.6	36184.4	36248.3
								476.493	36733.1	35624.7	35689	36162.6	36227
								476.393	36830.2	35593.7	35658.4	36141.1	36205.9
								476.293	37031.4	35562.8	35627.9	36119.9	36185
								476.193	37216.1	35531.8	35597.3	36099	36164.4
								476.093	37384.2	35500.9	35566.8	36078.3	36144.1
								475.993	37066.9	35470	35536.2	36057.9	36124.2
								475.893	37014.9	35439	35505.6	36037.9	36104.5
								475.793	36773.4	35408.1	35475.1	36018.2	36085.2
								475.693	37093	35377.1	35444.6	35998.8	36066.2
								475.593	37036.2	35346.2	35414	35979.8	36047.7
								475.493	37374.7	35315.3	35383.5	35961.3	36029.5
								475.393	37336.8	35284.3	35352.9	35943.1	36011.7
								475.293	37012.5	35253.4	35322.4	35925.4	35994.4
								475.193	37282.4	35222.4	35291.9	35908.2	35977.6
								475.093	37736.9	35191.5	35261.4	35891.4	35961.3
								474.993	37448.1	35160.5	35230.8	35875.3	35945.6
								474.893	36936.7	35129.6	35200.3	35859.7	35930.4
								474.793	37128.5	35098.7	35169.8	35844.8	35915.9
								474.693	37348.6	35067.7	35139.3	35830.6	35902.1
								474.593	37388.9	35036.8	35108.8	35817.1	35889.1
								474.493	37426.8	35005.8	35078.3	35804.4	35876.8
								474.393	37422	34974.9	35047.8	35792.6	35865.5
								474.293	37308.4	34944	35017.3	35781.8	35855.1
								474.193	37270.5	34913	34986.8	35771.9	35845.7
								474.093	37490.7	34882.1	34956.3	35763.3	35837.5
								473.993	37166.4	34851.1	34925.9	35755.8	35830.5
								473.893	37542.8	34820.2	34895.4	35749.7	35824.9
								473.793	37748.7	34789.3	34864.9	35745.1	35820.8
								473.693	37980.7	34758.3	34834.4	35742.1	35818.2
								473.593	37620.9	34727.4	34804	35740.8	35817.4
								473.493	37651.7	34696.4	34773.5	35741.5	35818.6
								473.393	38108.5	34665.5	34743.1	35744.2	35821.8
								473.293	37327.3	34634.5	34712.6	35749.3	35827.3
								473.193	37476.5	34603.6	34682.2	35756.8	35835.4
								473.093	37166.4	34572.7	34651.7	35767.1	35846.2
								472.993	37876.5	34541.7	34621.3	35780.3	35859.9
								472.893	37649.3	34510.8	34590.9	35796.8	35876.9
								472.793	37942.8	34479.8	34560.4	35816.9	35897.5
								472.693	38068.3	34448.9	34530	35840.8	35921.9
								472.593	38302.7	34418	34499.6	35868.8	35950.5
								472.493	38179.6	34387	34469.2	35901.4	35983.6
								472.393	38312.1	34356.1	34438.8	35938.9	36021.6
								472.293	37803.2	34325.1	34408.4	35981.8	36065
								472.193	38042.3	34294.2	34378	36030.3	36114.2
								472.093	38210.3	34263.3	34347.6	36085.1	36169.5
								471.993	37848.1	34232.3	34317.2	36146.6	36231.5
								471.893	38470.7	34201.4	34286.9	36215.3	36300.8
								471.793	38252.9	34170.4	34256.5	36291.6	36377.7
								471.693	38134.6	34139.5	34226.1	36376.3	36462.9
								471.593	38146.4	34108.5	34195.8	36469.7	36557
								471.493	38492	34077.6	34165.4	36572.7	36660.5
								471.393	38163	34046.7	34135.1	36685.6	36774
								471.293	38688.5	34015.7	34104.7	36809.2	36898.2
								471.193	39233	33984.8	34074.4	36944.1	37033.7
								471.093	39152.5	33953.8	34044.1	37090.9	37181.2
								470.993	38911	33922.9	34013.7	37250.4	37341.3
								470.893	39107.5	33892	33983.4	37423.2	37514.6
								470.793	39062.6	33861	33953.1	37609.8	37701.9
								470.693	38825.8	33830.1	33922.8	37811.1	37903.8
								470.593	39254.3	33799.1	33892.5	38027.6	38121
								470.493	39602.3	33768.2	33862.2	38260	38354
								470.393	39626	33737.3	33831.9	38508.9	38603.6
								470.293	40168.1	33706.3	33801.7	38774.8	38870.2
								470.193	39917.1	33675.4	33771.4	39058.4	39154.4
								470.093	39924.2	33644.4	33741.1	39360.1	39456.8
								469.993	40097.1	33613.5	33710.9	39680.4	39777.8
								469.893	40170.4	33582.5	33680.6	40019.7	40117.8
								469.793	40717.3	33551.6	33650.4	40378.4	40477.2
								469.693	40913.8	33520.7	33620.2	40756.8	40856.3
								469.593	40615.5	33489.7	33589.9	41155.1	41255.3
								469.493	41896.2	33458.8	33559.7	41573.3	41674.2
								469.393	41410.9	33427.8	33529.5	42011.6	42113.3
								469.293	41633.4	33396.9	33499.3	42470	42572.4
								469.193	42488	33366	33469.1	42948.1	43051.3
								469.093	42052.4	33335	33438.9	43445.9	43549.8
								468.993	42535.4	33304.1	33408.7	43962.9	44067.6
								468.893	43065.6	33273.1	33378.6	44498.7	44604.1
								468.793	43560.4	33242.2	33348.4	45052.6	45158.8
								468.693	43629	33211.3	33318.3	45623.8	45730.8
								468.593	44500.2	33180.3	33288.1	46211.6	46319.4
								468.493	44547.6	33149.4	33258	46814.8	46923.4
								468.393	45698.1	33118.4	33227.9	47432.3	47541.7
								468.293	46254.4	33087.5	33197.7	48062.8	48173.1
								468.193	46628.4	33056.5	33167.6	48704.9	48816
								468.093	47345.7	33025.6	33137.5	49356.9	49468.8
								467.993	47902	32994.7	33107.5	50017	50129.8
								467.893	48678.5	32963.7	33077.4	50683.4	50797.1
								467.793	49355.5	32932.8	33047.3	51354	51468.5
								467.693	49724.8	32901.8	33017.3	52026.5	52141.9
								467.593	50605.4	32870.9	32987.2	52698.6	52814.9
								467.493	51254.1	32840	32957.2	53367.6	53484.8
								467.393	52485.1	32809	32927.1	54030.9	54149
								467.293	53436.7	32778.1	32897.1	54685.6	54804.6
								467.193	54092.4	32747.1	32867.1	55328.7	55448.7
								467.093	55086.7	32716.2	32837.1	55957	56078
								466.993	55711.7	32685.3	32807.2	56567.4	56689.3
								466.893	56781.7	32654.3	32777.2	57156.4	57279.3
								466.793	57501.3	32623.4	32747.2	57720.6	57844.4
								466.693	59243.7	32592.4	32717.3	58256.4	58381.2
								466.593	60084	32561.5	32687.3	58760.3	58886.2
								466.493	61083	32530.5	32657.4	59228.9	59355.7
								466.393	61502	32499.6	32627.5	59658.5	59786.4
								466.293	61483.1	32468.7	32597.6	60046	60174.9
								466.193	62257.2	32437.7	32567.7	60388	60518
								466.093	63260.9	32406.8	32537.9	60681.7	60812.8
								465.993	63710.7	32375.8	32508	60924.4	61056.5
								465.893	63689.4	32344.9	32478.1	61113.7	61247
								465.793	63587.6	32314	32448.3	61247.8	61382.2
								465.693	64579.5	32283	32418.5	61325.2	61460.7
								465.593	64638.7	32252.1	32388.7	61344.9	61481.5
								465.493	64780.7	32221.1	32358.9	61306.5	61444.2
								465.393	63966.4	32190.2	32329.1	61210	61348.9
								465.293	63954.5	32159.3	32299.4	61056	61196.1
								465.193	63604.2	32128.3	32269.6	60845.6	60986.9
								465.093	62673.8	32097.4	32239.9	60580.4	60723
								464.993	62309.3	32066.4	32210.2	60262.5	60406.3
								464.893	61189.6	32035.5	32180.5	59894.2	60039.2
								464.793	60884.2	32004.5	32150.8	59478.3	59624.5
								464.693	59932.5	31973.6	32121.1	59017.8	59165.3
								464.593	58862.5	31942.7	32091.5	58515.9	58664.7
								464.493	58076.6	31911.7	32061.9	57976	58126.1
								464.393	56601.8	31880.8	32032.2	57401.6	57553.1
								464.293	55948.4	31849.8	32002.6	56796.3	56949.1
								464.193	54887.8	31818.9	31973.1	56163.5	56317.7
								464.093	53891.2	31788	31943.5	55506.8	55662.3
								463.993	53505.4	31757	31914	54829.6	54986.5
								463.893	52572.6	31726.1	31884.4	54135.2	54293.6
								463.793	51159.4	31695.1	31854.9	53427	53586.8
								463.693	50818.5	31664.2	31825.5	52707.9	52869.1
								463.593	49410	31633.3	31796	51981	52143.7
								463.493	49050.1	31602.3	31766.5	51249	51413.3
								463.393	48202.6	31571.4	31737.1	50514.8	50680.5
								463.293	47059.2	31540.4	31707.7	49780.7	49947.9
								463.193	46772.8	31509.5	31678.3	49049.1	49217.9
								463.093	46145.5	31478.5	31649	48322.2	48492.6
								462.993	44959.5	31447.6	31619.6	47602.1	47774.1
								462.893	44438.7	31416.7	31590.3	46890.6	47064.2
								462.793	44185.4	31385.7	31561	46189.5	46364.8
								462.693	44213.8	31354.8	31531.8	45500.3	45677.3
								462.593	43198.2	31323.8	31502.5	44824.4	45003.1
								462.493	42802.9	31292.9	31473.3	44163.2	44343.6
								462.393	41912.8	31262	31444.1	43517.8	43699.9
								462.293	41910.4	31231	31414.9	42889	43073
								462.193	41891.5	31200.1	31385.8	42277.9	42463.6
								462.093	41311.5	31169.1	31356.7	41685	41872.6
								461.993	41152.9	31138.2	31327.6	41111	41300.4
								461.893	40480.6	31107.3	31298.5	40556.4	40747.7
								461.793	39976.3	31076.3	31269.5	40021.4	40214.6
								461.693	39223.5	31045.4	31240.5	39506.4	39701.5
								461.593	38823.5	31014.4	31211.5	39011.3	39208.4
								461.493	38925.3	30983.5	31182.6	38536.3	38735.4
								461.393	38818.7	30952.5	31153.7	38081.3	38282.5
								461.293	38743	30921.6	31124.8	37646.2	37849.3
								461.193	38139.3	30890.7	31095.9	37230.6	37435.9
								461.093	37836.3	30859.7	31067.1	36834.3	37041.7
								460.993	37781.9	30828.8	31038.3	36457	36666.5
								460.893	37424.4	30797.8	31009.6	36098.1	36309.8
								460.793	37457.5	30766.9	30980.8	35757.3	35971.2
								460.693	37225.5	30736	30952.1	35433.9	35650.1
								460.593	36965.1	30705	30923.5	35127.4	35345.9
								460.493	36756.8	30674.1	30894.9	34837.3	35058.1
								460.393	36446.7	30643.1	30866.3	34562.9	34786.1
								460.293	36517.7	30612.2	30837.8	34303.6	34529.2
								460.193	36110.6	30581.3	30809.3	34058.7	34286.7
								460.093	35873.8	30550.3	30780.8	33827.5	34058
								459.993	35968.5	30519.4	30752.4	33609.5	33842.5
								459.893	35779.1	30488.4	30724	33403.9	33639.5
								459.793	35679.7	30457.5	30695.7	33210.1	33448.3
								459.693	35229.9	30426.5	30667.4	33027.4	33268.2
								459.593	35305.7	30395.6	30639.1	32855.2	33098.8
								459.493	35002.7	30364.7	30610.9	32692.9	32939.2
								459.393	34841.7	30333.7	30582.8	32539.9	32789
								459.293	34908	30302.8	30554.7	32395.6	32647.5
								459.193	34915.1	30271.8	30526.6	32259.4	32514.1
								459.093	34574.2	30240.9	30498.6	32130.7	32388.4
								458.993	34020.2	30210	30470.6	32009.1	32269.8
								458.893	34647.6	30179	30442.7	31894.1	32157.8
								458.793	34652.3	30148.1	30414.9	31785.2	32051.9
								458.693	34159.9	30117.1	30387.1	31681.8	31951.8
								458.593	34015.5	30086.2	30359.3	31583.8	31856.9
								458.493	33980	30055.3	30331.6	31490.5	31766.9
								458.393	33748	30024.3	30304	31401.7	31681.3
								458.293	33537.3	29993.4	30276.4	31316.9	31600
								458.193	33544.4	29962.4	30248.9	31235.9	31522.4
								458.093	33466.3	29931.5	30221.5	31158.4	31448.4
								457.993	32950.2	29900.5	30194.1	31084.1	31377.6
								457.893	32839	29869.6	30166.8	31012.7	31309.8
								457.793	32576.2	29838.7	30139.5	30943.9	31244.7
								457.693	32379.7	29807.7	30112.3	30877.6	31182.2
								457.593	32912.4	29776.8	30085.2	30813.5	31121.9
								457.493	32801.1	29745.8	30058.2	30751.5	31063.8
								457.393	33037.8	29714.9	30031.2	30691.3	31007.6
								457.293	32850.8	29684	30004.3	30632.9	30953.2
								457.193	32377.3	29653	29977.5	30576	30900.5
								457.093	32694.6	29622.1	29950.8	30520.6	30849.3
								456.993	32545.4	29591.1	29924.1	30466.5	30799.5
								456.893	32649.6	29560.2	29897.5	30413.6	30750.9
								456.793	32384.4	29529.3	29871.1	30361.8	30703.6
								456.693	32031.7	29498.3	29844.7	30311	30657.3
								456.593	32024.6	29467.4	29818.4	30261.1	30612.1
								456.493	31707.4	29436.4	29792.2	30212.1	30567.9
								456.393	31579.6	29405.5	29766	30164	30524.5
								456.293	31970.2	29374.5	29740	30116.5	30482
								456.193	32143	29343.6	29714.1	30069.7	30440.2
								456.093	31619.8	29312.7	29688.3	30023.5	30399.2
								455.993	31847.1	29281.7	29662.6	29978	30358.8
								455.893	32079.1	29250.8	29637	29932.9	30319.2
								455.793	31809.2	29219.8	29611.5	29888.4	30280.1
								455.693	31735.8	29188.9	29586.2	29844.3	30241.6
								455.593	31439.9	29158	29560.9	29800.7	30203.7
								455.493	31655.3	29127	29535.8	29757.5	30166.3
								455.393	31894.4	29096.1	29510.8	29714.7	30129.4
								455.293	31307.3	29065.1	29485.9	29672.3	30093.1
								455.193	31387.8	29034.2	29461.2	29630.2	30057.2
								455.093	31435.2	29003.3	29436.6	29588.5	30021.8
								454.993	31581.9	28972.3	29412.1	29547	29986.8
								454.893	31136.9	28941.4	29387.8	29505.9	29952.3
								454.793	31354.7	28910.4	29363.6	29465	29918.2
								454.693	31643.5	28879.5	29339.6	29424.4	29884.6
								454.593	30964.1	28848.5	29315.8	29384.1	29851.3
								454.493	30926.2	28817.6	29292.1	29344	29818.5
								454.393	31248.2	28786.7	29268.6	29304.2	29786.1
								454.293	31570.1	28755.7	29245.2	29264.6	29754.1
								454.193	31058.8	28724.8	29222.1	29225.2	29722.5
								454.093	31269.5	28693.8	29199.1	29186	29691.3
								453.993	30923.8	28662.9	29176.3	29147	29660.4
								453.893	31297.9	28632	29153.7	29108.2	29630
								453.793	31002	28601	29131.3	29069.7	29599.9
								453.693	30829.1	28570.1	29109.1	29031.2	29570.3
								453.593	31158.2	28539.1	29087.2	28993	29541
								453.493	30900.2	28508.2	29065.4	28954.9	29512.2
								453.393	31297.9	28477.3	29043.9	28917	29483.7
								453.293	31200.8	28446.3	29022.7	28879.3	29455.6
								453.193	31260	28415.4	29001.6	28841.7	29428
								453.093	31238.7	28384.4	28980.9	28804.3	29400.7
								452.993	31380.7	28353.5	28960.4	28767	29373.9
								452.893	31108.5	28322.5	28940.1	28729.9	29347.4
								452.793	31333.4	28291.6	28920.2	28692.9	29321.4
								452.693	31042.2	28260.7	28900.5	28656	29295.8
								452.593	31094.3	28229.7	28881.2	28619.2	29270.7
								452.493	31096.6	28198.8	28862.1	28582.6	29246
								452.393	31335.7	28167.8	28843.4	28546.1	29221.7
								452.293	31212.6	28136.9	28825	28509.7	29197.9
								452.193	31170	28106	28807	28473.5	29174.5
								452.093	31212.6	28075	28789.3	28437.3	29151.6
								451.993	31260	28044.1	28772.1	28401.3	29129.2
								451.893	30819.7	28013.1	28755.2	28365.3	29107.3
								451.793	30736.8	27982.2	28738.7	28329.5	29085.9
								451.693	31515.7	27951.3	28722.6	28293.7	29065.1
								451.593	31342.8	27920.3	28706.9	28258.1	29044.7
								451.493	30935.7	27889.4	28691.7	28222.6	29024.9
								451.393	31016.2	27858.4	28677	28187.1	29005.7
								451.293	31125.1	27827.5	28662.8	28151.7	28987
								451.193	31196.1	27796.5	28649.1	28116.5	28969
								451.093	30952.2	27765.6	28635.9	28081.3	28951.6
								450.993	30765.2	27734.7	28623.3	28046.2	28934.8
								450.893	30994.9	27703.7	28611.2	28011.1	28918.6
								450.793	31129.8	27672.8	28599.7	27976.2	28903.2
								450.693	31082.4	27641.8	28588.9	27941.3	28888.4
								450.593	31458.8	27610.9	28578.7	27906.5	28874.4
								450.493	31186.6	27580	28569.3	27871.8	28861.1
								450.393	31032.7	27549	28560.5	27837.1	28848.6
								450.293	30957	27518.1	28552.5	27802.6	28837
								450.193	31009.1	27487.1	28545.3	27768.1	28826.2
								450.093	30968.8	27456.2	28538.9	27733.6	28816.3
								449.993	30959.3	27425.3	28533.3	27699.2	28807.3
								449.893	30881.2	27394.3	28528.7	27664.9	28799.3
								449.793	30838.6	27363.4	28525.1	27630.6	28792.4
								449.693	30594.8	27332.4	28522.5	27596.4	28786.5
								449.593	30706	27301.5	28521	27562.3	28781.8
								449.493	31016.2	27270.5	28520.7	27528.2	28778.4
								449.393	30957	27239.6	28521.6	27494.2	28776.2
								449.293	31037.5	27208.7	28523.8	27460.2	28775.4
								449.193	31013.8	27177.7	28527.5	27426.3	28776.1
								449.093	30632.7	27146.8	28532.7	27392.4	28778.4
								448.993	30741.6	27115.8	28539.6	27358.6	28782.4
								448.893	30952.2	27084.9	28548.3	27324.9	28788.2
								448.793	30698.9	27054	28558.9	27291.1	28796.1
								448.693	30760.5	27023	28571.7	27257.5	28806.1
								448.593	30320.2	26992.1	28586.8	27223.8	28818.6
								448.493	30736.8	26961.1	28604.6	27190.3	28833.7
								448.393	30528.5	26930.2	28625.1	27156.7	28851.7
								448.293	30867	26899.3	28648.8	27123.2	28872.8
								448.193	30874.1	26868.3	28676	27089.8	28897.5
								448.093	31326.3	26837.4	28707.1	27056.4	28926.1
								447.993	31020.9	26806.4	28742.4	27023	28959
								447.893	31058.8	26775.5	28782.6	26989.7	28996.8
								447.793	30990.1	26744.5	28828	26956.4	29039.9
								447.693	30751	26713.6	28879.5	26923.1	29089
								447.593	31110.8	26682.7	28937.5	26889.9	29144.8
								447.493	31366.5	26651.7	29003	26856.8	29208
								447.393	31146.4	26620.8	29076.7	26823.6	29279.5
								447.293	31473	26589.8	29159.6	26790.5	29360.3
								447.193	31458.8	26558.9	29252.8	26757.4	29451.3
								447.093	31726.3	26528	29357.3	26724.4	29553.8
								446.993	31634	26497	29474.5	26691.4	29668.9
								446.893	32358.4	26466.1	29605.7	26658.4	29798
								446.793	32060.1	26435.1	29752.3	26625.5	29942.6
								446.693	32372.6	26404.2	29915.9	26592.6	30104.3
								446.593	32427.1	26373.3	30098.3	26559.7	30284.8
								446.493	32597.5	26342.3	30301.2	26526.8	30485.8
								446.393	32725.3	26311.4	30526.6	26494	30709.3
								446.293	33085.2	26280.4	30776.4	26461.2	30957.2
								446.193	33329	26249.5	31052.8	26428.5	31231.8
								446.093	33608.3	26218.5	31358	26395.7	31535.1
								445.993	33785.9	26187.6	31694	26363	31869.5
								445.893	33897.1	26156.7	32063.4	26330.3	32237.1
								445.793	34446.4	26125.7	32468.3	26297.7	32640.3
								445.693	34356.4	26094.8	32911.1	26265	33081.3
								445.593	34564.7	26063.8	33394	26232.4	33562.6
								445.493	35085.5	26032.9	33919.2	26199.8	34086.2
								445.393	36023	26002	34488.9	26167.3	34654.3
								445.293	36626.6	25971	35105.1	26134.7	35268.8
								445.193	36692.9	25940.1	35769.6	26102.2	35931.7
								445.093	37010.1	25909.1	36483.9	26069.7	36644.5
								444.993	37665.9	25878.2	37249.5	26037.3	37408.6
								444.893	38927.6	25847.3	38067.4	26004.8	38225
								444.793	39434.2	25816.3	38938.4	25972.4	39094.5
								444.693	39663.8	25785.4	39862.9	25940	40017.5
								444.593	40641.5	25754.4	40840.6	25907.6	40993.8
								444.493	41309.1	25723.5	41871.3	25875.2	42023
								444.393	42395.7	25692.5	42953.7	25842.9	43104
								444.293	42947.3	25661.6	44086.4	25810.5	44235.3
								444.193	44197.2	25630.7	45267.1	25778.2	45414.7
								444.093	45051.8	25599.7	46493.1	25745.9	46639.3
								443.993	46150.2	25568.8	47760.8	25713.7	47905.7
								443.893	47236.8	25537.8	49066.2	25681.4	49209.8
								443.793	48503.3	25506.9	50404.2	25649.2	50546.5
								443.693	49698.8	25476	51769.2	25617	51910.2
								443.593	51327.5	25445	53154.7	25584.8	53294.4
								443.493	53098.2	25414.1	54553.1	25552.6	54691.6
								443.393	54142.2	25383.1	55956.2	25520.4	56093.5
								443.293	55723.5	25352.2	57354.7	25488.3	57490.8
								443.193	56900	25321.3	58738.4	25456.1	58873.3
								443.093	58912.2	25290.3	60096.2	25424	60229.8
								442.993	60465.2	25259.4	61415.8	25391.9	61548.3
								442.893	61847.7	25228.4	62684.4	25359.8	62815.7
								442.793	63502.4	25197.5	63888.2	25327.7	64018.5
								442.693	64503.8	25166.5	65013.2	25295.7	65142.3
								442.593	65796.3	25135.6	66044.7	25263.6	66172.7
								442.493	66603.5	25104.7	66968.5	25231.6	67095.4
								442.393	67993.1	25073.7	67770.5	25199.6	67896.4
								442.293	69818.3	25042.8	68437.9	25167.6	68562.7
								442.193	70500.1	25011.8	68959.2	25135.6	69082.9
								442.093	70774.7	24980.9	69324.9	25103.6	69447.6
								441.993	70893.1	24950	69528	25071.6	69649.6
								441.893	71574.8	24919	69564.1	25039.7	69684.8
								441.793	71113.2	24888.1	69432.2	25007.7	69551.9
								441.693	70897.8	24857.1	69134	24975.8	69252.7
								441.593	70379.4	24826.2	68674.4	24943.9	68792.1
								441.493	69808.8	24795.3	68060.9	24912	68177.6
								441.393	68696.2	24764.3	67303.5	24880.1	67419.3
								441.293	67943.4	24733.4	66413.9	24848.2	66528.8
								441.193	67178.8	24702.4	65405.4	24816.3	65519.3
								441.093	65886.3	24671.5	64292	24784.5	64405
								440.993	63488.2	24640.5	63088.1	24752.6	63200.2
								440.893	62354.3	24609.6	61808.1	24720.8	61919.3
								440.793	60825	24578.7	60466.3	24689	60576.6
								440.693	59757.4	24547.7	59076.1	24657.2	59185.5
								440.593	57458.7	24516.8	57650.3	24625.3	57758.9
								440.493	55818.2	24485.8	56200.8	24593.6	56308.6
								440.393	53813.1	24454.9	54738.7	24561.8	54845.6
								440.293	52631.8	24424	53274	24530	53380
								440.193	50934.5	24393	51815.6	24498.2	51920.8
								440.093	49234.8	24362.1	50371.9	24466.5	50476.3
								439.993	47902	24331.1	48949.9	24434.7	49053.5
								439.893	46062.6	24300.2	47556.1	24403	47658.9
								439.793	45215.1	24269.3	46196.1	24371.3	46298.1
								439.693	44078.8	24238.3	44874.6	24339.5	44975.8
								439.593	42478.5	24207.4	43595.6	24307.8	43696.1
								439.493	41347	24176.4	42362.5	24276.1	42462.2
								439.393	40331.4	24145.5	41177.9	24244.4	41276.9
								439.293	39356.1	24114.5	40044	24212.7	40142.2
								439.193	38743	24083.6	38962	24181.1	39059.5
								439.093	37256.3	24052.7	37933.1	24149.4	38029.8
								438.993	36600.6	24021.7	36957.6	24117.7	37053.6
								438.893	36120	23990.8	36035.4	24086.1	36130.8
								438.793	35601.6	23959.8	35166.3	24054.4	35260.9
								438.693	34363.5	23928.9	34349.2	24022.8	34443.1
								438.593	33253.2	23898	33583.2	23991.2	33676.4
								438.493	33028.3	23867	32866.7	23959.6	32959.3
								438.393	32034.1	23836.1	32198.2	23927.9	32290.1
								438.293	32202.2	23805.1	31575.7	23896.3	31666.9
								438.193	31735.8	23774.2	30997.3	23864.7	31087.9
								438.093	31051.7	23743.3	30460.8	23833.1	30550.7
								437.993	30353.3	23712.3	29964	23801.6	30053.2
								437.893	29775.7	23681.4	29504.6	23770	29593.2
								437.793	29335.4	23650.4	29080.2	23738.4	29168.2
								437.693	28992.1	23619.5	28688.7	23706.8	28776
								437.593	28660.7	23588.5	28327.6	23675.3	28414.4
								437.493	28487.9	23557.6	27994.9	23643.7	28081
								437.393	28173	23526.7	27688.3	23612.2	27773.8
								437.293	27995.5	23495.7	27405.7	23580.6	27490.6
								437.193	27552.8	23464.8	27145.2	23549.1	27229.5
								437.093	27162.2	23433.8	26904.9	23517.6	26988.6
								436.993	26925.5	23402.9	26682.9	23486.1	26766.1
								436.893	26366.8	23372	26477.6	23454.6	26560.2
								436.793	26411.8	23341	26287.5	23423	26369.6
								436.693	26007	23310.1	26111.1	23391.5	26192.6
								436.593	25760.8	23279.1	25947.1	23360	26028
								436.493	25654.3	23248.2	25794.2	23328.6	25874.6
								436.393	25417.5	23217.3	25651.4	23297.1	25731.2
								436.293	25540.6	23186.3	25517.5	23265.6	25596.8
								436.193	25280.2	23155.4	25391.7	23234.1	25470.4
								436.093	24920.4	23124.4	25273.2	23202.6	25351.4
								435.993	24570	23093.5	25161.1	23171.2	25238.8
								435.893	24541.6	23062.5	25054.9	23139.7	25132
								435.793	24207.8	23031.6	24953.9	23108.3	25030.5
								435.693	24316.7	23000.7	24857.5	23076.8	24933.7
								435.593	24222.1	22969.7	24765.4	23045.4	24841
								435.493	23734.4	22938.8	24677.1	23013.9	24752.2
								435.393	23433.7	22907.8	24592.1	22982.5	24666.8
								435.293	23521.3	22876.9	24510.3	22951.1	24584.5
								435.193	23317.7	22846	24431.2	22919.6	24504.9
								435.093	23492.9	22815	24354.7	22888.2	24427.9
								434.993	23310.6	22784.1	24280.5	22856.8	24353.2
								434.893	23414.8	22753.1	24208.4	22825.4	24280.6
								434.793	23336.7	22722.2	24138.2	22794	24210
								434.693	23073.9	22691.3	24069.8	22762.6	24141.1
								434.593	22799.3	22660.3	24003	22731.2	24073.9
								434.493	23258.6	22629.4	23937.7	22699.8	24008.2
								434.393	22699.9	22598.4	23873.9	22668.4	23943.9
								434.293	22626.5	22567.5	23811.3	22637	23880.9
								434.193	22536.5	22536.5	23750	22605.6	23819.1
								434.093	22434.8
								433.993	22356.6
								433.893	22441.9
								433.793	22195.7
								433.693	22370.8
								433.593	22202.8
								433.493	21963.7
								433.393	22245.4
								433.293	22127
								433.193	21790.9
								433.093	21762.4
								432.993	21845.3
								432.893	21580.2
								432.793	21793.2
								432.693	21506.8
								432.593	21483.1
								432.493	21239.3
								432.393	21338.7
								432.293	21255.8
								432.193	21502
								432.093	21561.2
								431.993	21700.9
								431.893	21255.8
								431.793	21364.7
								431.693	21298.5
								431.593	21364.7
								431.493	21194.3
								431.393	21220.3
								431.293	21116.2
								431.193	20701.9
								431.093	21094.9
								430.993	20517.3
								430.893	20879.4
								430.793	21142.2
								430.693	21241.6
								430.593	20611.9
								430.493	20680.6
								430.393	20725.6
								430.293	20865.2
								430.193	20910.2
								430.093	20666.4
								429.993	20500.7
								429.893	20569.3
								429.793	20581.2
								429.693	20718.5
								429.593	20410.7
								429.493	20664
								429.393	20905.5
								429.293	20510.1
								429.193	20398.9
								429.093	20398.9
								428.993	20344.4
								428.893	20536.2
								428.793	20597.7
								428.693	20427.3
								428.593	20458.1
								428.493	20533.8
								428.393	20493.6
								428.293	19987
								428.193	20219
								428.093	20384.7
								427.993	20202.4
								427.893	20017.8
								427.793	20278.2
								427.693	20529.1
								427.593	20590.6
								427.493	20287.6
								427.393	20143.2
								427.293	20316
								427.193	20143.2
								427.093	19911.2
								426.993	20316
								426.893	19991.7
								426.793	19863.9
								426.693	20100.6
								426.593	20294.7
								426.493	20048.5
								426.393	19956.2
								426.293	20110.1
								426.193	20081.7
								426.093	19842.6
								425.993	20164.5
								425.893	20219
								425.793	20046.2
								425.693	20067.5
								425.593	19991.7
								425.493	19833.1
								425.393	19823.6
								425.293	20015.4
								425.193	19710
								425.093	19904.1
								424.993	20069.8
								424.893	19702.9
								424.793	20110.1
								424.693	19989.3
								424.593	19814.2
								424.493	20105.3

## Sheet: O1s
				Binding Energy	Spectrum
	Creation	XPS - monochromatic		534.493	36365.2
	Created by	KRATOS-SUPRA\Kratos user		534.393	36512.4
	Date created	14.09.2022 19:51		534.293	36356.7
	Computer	Kratos-Supra		534.193	36318.9
	Location			534.093	36508.1
	Location ID	1		533.993	36808
	Sample	BiFeO3/Pt/TiO2/Si		533.893	36694.7
	Description	(6,673,11,567,-0,364)mm		533.793	36844.2
	Tilt	0,00		533.693	36861.7
	Charge Neutraliser	Off		533.593	36933.3
	Settings			533.493	37028
	Excitation			533.393	37237.1
	Mode	XPS - monochromatic		533.293	37217.2
	Tuning	Spectroscopy		533.193	37611.7
	Emission current	15,00mA		533.093	37676.7
	Anode library	Al		532.993	37827.4
	ESCA modes			532.893	38015.8
	Collimation	Slot		532.793	38231.2
	Lens	Hybrid		532.693	38273.2
	Resolution	20,00		532.593	38425.1
	Scan			532.493	38713.2
	Deflection	(0,000, 0,000)mm		532.393	38881.4
	O1s	951,690-960,690eV, Sweeps 5		532.293	39107.3
	Start	951,690eV		532.193	39346
	End	960,690eV		532.093	39718.6
	Centre	956,190eV		531.993	39868.9
	Width	9,000eV		531.893	40261.4
	Step size	0,100eV		531.793	40556.2
	Number Steps	90		531.693	41215.4
	Dwell time	514ms		531.593	42076
	Sweep time	47s		531.493	42854
	Sweeps	5		531.393	43541.2
	Acquisition Conditions			531.293	44234.7
	X-ray Power	225.00W		531.193	44772.5
				531.093	45485.1
				530.993	45740.9
				530.893	45658.7
				530.793	46193.7
				530.693	46692.5
				530.593	47544.5
				530.493	48973.2
				530.393	51059.5
				530.293	54112.7
				530.193	58620.2
				530.093	64470.8
				529.993	71083.4
				529.893	78165.9
				529.793	85173.7
				529.693	91502
				529.593	95514.7
				529.493	97171.1
				529.393	96162.6
				529.293	92533.1
				529.193	86472.3
				529.093	78927.6
				528.993	70593.1
				528.893	62619.2
				528.793	55612.2
				528.693	49855.5
				528.593	45362.4
				528.493	42042.9
				528.393	39816
				528.293	38209
				528.193	37306
				528.093	36596.9
				527.993	36200.1
				527.893	35766.7
				527.793	35273.4
				527.693	35389.8
				527.593	35473.9
				527.493	35240.7
				527.393	35158.9
				527.293	35083.4
				527.193	34932.7
				527.093	34882.1
				526.993	34892.6
				526.893	34867.3
				526.793	34861.8
				526.693	35002.8
				526.593	34867.3
				526.493	34784.7
				526.393	34767.6
				526.293	34760.6
				526.193	34932.7
				526.093	34949.4
				525.993	34810
				525.893	34921.4
				525.793	34772.2
				525.693	34891.8
				525.593	34646.9
				525.493	34683.1
